# Supplementary material for: Propyl 2-(5-chloro-3-methyl­sulfinyl-1-benzofuran-2-yl)acetate
Source: Acta Crystallogr Sect E Struct Rep Online. 2009 Feb 13;65(Pt 3):o521. doi: 10.1107/S1600536809004735 (PMC2968603; doi:10.1107/S1600536809004735)
Supplement: Supplementary file 1 [file e-65-0o521-sup1.cif]

##############################################################################
###                                                                        ###
###        Electronic paper (Acta Crystallographica Section E)             ###
###                                                                        ###
##############################################################################
#                                                                            #
# This CIF contains the data in a paper accepted for publication in Acta     #
# Crystallographica Section E. It conforms to the requirements of Notes      #
# for Authors for Section E, and has been peer reviewed under the auspices   #
# of the IUCr Commission on Journals.                                        #
#                                                                            #
# Full details of the Crystallographic Information File format               #
# are given in the paper "The Crystallographic Information File (CIF):       #
# a New Standard Archive File for Crystallography" by S. R. Hall, F. H.      #
# Allen and I. D. Brown [Acta Cryst. (1991), A47, 655-685].                  #
#                                                                            #
# The current version of the core CIF dictionary is obtainable from          #
# ftp://ftp.iucr.org/pub/cif_core.dic. The current version number is 2.4.    #
#                                                                            #
# Software is freely available for graphical display of the structure(s) in  #
# this CIF.  For information consult the CIF home page http://www.iucr.org/  #
# cif/home.html                                                              #
#                                                                            #
# This file may be used for bona fide research purposes within the           #
# scientific community so long as proper attribution is given to the journal # 
# article from which it was obtained.                                        #
#                                                                            #
##############################################################################
                                             
data_global
_audit_creation_method     'form.cif (version 2.0)'
_journal_data_validation_number     ?
_journal_date_recd_electronic     2009-02-09
_journal_date_accepted     2009-02-10
_journal_name_full     'Acta Crystallographica, Section E'
_journal_year     2009
_journal_volume     65
_journal_issue      3
_journal_page_first     o521
_journal_page_last     o521
_journal_paper_category     QO
_journal_coeditor_code     GK2190
_publ_contact_author_name     'Prof. Uk Lee'
_publ_contact_author_address
;
Department of Chemistry
Pukyong National University
599-1 Daeyeon 3-dong Nam-ku,
Busan 608-737, Republic of Korea
;
_publ_contact_author_email     uklee@pknu.ac.kr
_publ_contact_author_fax     '+82-51-628-8147'
_publ_contact_author_phone     '+82-51-620-6374'
_publ_section_title
;
Propyl 2-(5-chloro-3-methylsulfinyl-1-benzofuran-2-yl)acetate
;
loop_
    _publ_author_name
    _publ_author_address
    'Choi, Hong Dae'
;
Department of Chemistry,
Dongeui University, San 24 Kaya-dong  Busanjin-gu,
Busan 614-714, Republic of Korea
;
    'Seo,  Pil Ja'
;
Department of Chemistry,
Dongeui University, San 24 Kaya-dong  Busanjin-gu,
Busan 614-714, Republic of Korea
;
    'Son, Byeng Wha'
;
Department of Chemistry
Pukyong National University
599-1 Daeyeon 3-dong Nam-gu,
Busan 608-737, Republic of Korea
;
    'Lee, Uk'
;
Department of Chemistry
Pukyong National University
599-1 Daeyeon 3-dong Nam-gu,
Busan 608-737, Republic of Korea
;
data_I
_chemical_name_systematic
;
Propyl 2-(5-chloro-3-methylsulfinyl-1-benzofuran-2-yl)acetate
;
_chemical_name_common     ?
_chemical_formula_moiety     'C14 H15 Cl O4 S'
_chemical_formula_sum     'C14 H15 Cl O4 S'
_chemical_formula_iupac     'C14 H15 Cl O4 S'
_chemical_formula_weight     314.77
_chemical_melting_point     ?
_symmetry_cell_setting     'Triclinic'
_symmetry_space_group_name_H-M     'P -1'
_symmetry_space_group_name_Hall     '-P 1'
loop_
    _symmetry_equiv_pos_as_xyz
    'x, y, z'
    '-x, -y, -z'
_cell_length_a     8.528(2)
_cell_length_b     9.585(3)
_cell_length_c     10.195(3)
_cell_angle_alpha     73.452(4)
_cell_angle_beta     81.773(5)
_cell_angle_gamma     65.747(4)
_cell_volume     728.0(4)
_cell_formula_units_Z     2
_cell_measurement_reflns_used     4784
_cell_measurement_theta_min     2.41
_cell_measurement_theta_max     28.28
_cell_measurement_temperature     173(2)
_exptl_crystal_description     'block'
_exptl_crystal_colour     'colorless'
_exptl_crystal_size_max     0.40
_exptl_crystal_size_mid     0.40
_exptl_crystal_size_min     0.10
_exptl_crystal_density_diffrn     1.436
_exptl_crystal_density_meas     ?
_exptl_crystal_density_method     'not measured'
_exptl_crystal_F_000     328
_exptl_absorpt_coefficient_mu     0.415
_exptl_absorpt_correction_type     'multi-scan'
_exptl_absorpt_process_details     '(SADABS; Sheldrick, 1999)'
_exptl_absorpt_correction_T_min     0.842
_exptl_absorpt_correction_T_max     0.961
_exptl_special_details
;
;
_diffrn_ambient_temperature     173(2)
_diffrn_radiation_type     MoK\a
_diffrn_radiation_wavelength     0.71073
_diffrn_radiation_source     'fine-focus sealed tube'
_diffrn_radiation_monochromator     graphite
_diffrn_measurement_device_type     'Bruker SMART CCD'
_diffrn_measurement_method     '\f and \w'
_diffrn_detector_area_resol_mean     10.0
_diffrn_reflns_number     5062
_diffrn_reflns_av_R_equivalents     0.0285
_diffrn_reflns_av_sigmaI/netI     0.0368
_diffrn_reflns_theta_min     2.08
_diffrn_reflns_theta_max     25.00
_diffrn_reflns_theta_full     25.00
_diffrn_measured_fraction_theta_max     0.963
_diffrn_measured_fraction_theta_full     0.963
_diffrn_reflns_limit_h_min     -10
_diffrn_reflns_limit_h_max     10
_diffrn_reflns_limit_k_min     -11
_diffrn_reflns_limit_k_max     11
_diffrn_reflns_limit_l_min     -12
_diffrn_reflns_limit_l_max     12
_diffrn_standards_number     0
_diffrn_standards_interval_count     0
_diffrn_standards_interval_time     0
_diffrn_standards_decay_%     0
_refine_special_details
;
 Refinement of F^2^ against ALL reflections.  The weighted R-factor wR and
 goodness of fit S are based on F^2^, conventional R-factors R are based
 on F, with F set to zero for negative F^2^. The threshold expression of
 F^2^ > 2sigma(F^2^) is used only for calculating R-factors(gt) etc. and is
 not relevant to the choice of reflections for refinement.  R-factors based
 on F^2^ are statistically about twice as large as those based on F, and R-
 factors based on ALL data will be even larger.
;
_reflns_number_total     2468
_reflns_number_gt     2304
_reflns_threshold_expression     I>2\s(I)
_refine_ls_structure_factor_coef     Fsqd
_refine_ls_matrix_type     full
_refine_ls_R_factor_all     0.0391
_refine_ls_R_factor_gt     0.0369
_refine_ls_wR_factor_gt     0.0923
_refine_ls_wR_factor_ref     0.0936
_refine_ls_goodness_of_fit_ref     1.074
_refine_ls_restrained_S_all     1.074
_refine_ls_number_reflns     2468
_refine_ls_number_parameters     182
_refine_ls_number_restraints     0
_refine_ls_hydrogen_treatment     constr
_refine_ls_weighting_scheme     calc
_refine_ls_weighting_details
         'calc w=1/[\s^2^(Fo^2^)+(0.0381P)^2^+0.4505P] where P=(Fo^2^+2Fc^2^)/3'
_atom_sites_solution_hydrogens     geom
_atom_sites_solution_primary     direct
_atom_sites_solution_secondary     difmap
_refine_ls_shift/su_max     0.00
_refine_ls_shift/su_max_lt     0.001
_refine_ls_shift/su_mean     0.000
_refine_diff_density_max     0.279
_refine_diff_density_min     -0.323
_refine_ls_extinction_method     none
_refine_ls_extinction_coef     ?
loop_
    _atom_type_symbol
    _atom_type_description
    _atom_type_scat_dispersion_real
    _atom_type_scat_dispersion_imag
    _atom_type_scat_source
    'C' 'C' 0.0033 0.0016
                         'International Tables Vol C Tables 4.2.6.8 and 6.1.1.4'
    'H' 'H' 0.0000 0.0000
                         'International Tables Vol C Tables 4.2.6.8 and 6.1.1.4'
    'O' 'O' 0.0106 0.0060
                         'International Tables Vol C Tables 4.2.6.8 and 6.1.1.4'
    'S' 'S' 0.1246 0.1234
                         'International Tables Vol C Tables 4.2.6.8 and 6.1.1.4'
    'Cl' 'Cl' 0.1484 0.1585
                         'International Tables Vol C Tables 4.2.6.8 and 6.1.1.4'
_computing_data_collection     'SMART (Bruker, 2001)'
_computing_cell_refinement     'SAINT (Bruker, 2001)'
_computing_data_reduction     'SAINT (Bruker, 2001)'
_computing_structure_solution     'SHELXS97 (Sheldrick, 2008)'
_computing_structure_refinement     'SHELXL97 (Sheldrick, 2008)'
_computing_molecular_graphics
                      'ORTEP-3 (Farrugia, 1997) and DIAMOND (Brandenburg, 1998)'
_computing_publication_material     'SHELXL97 (Sheldrick, 2008)'
loop_
    _atom_site_type_symbol
    _atom_site_label
    _atom_site_fract_x
    _atom_site_fract_y
    _atom_site_fract_z
    _atom_site_U_iso_or_equiv
    _atom_site_adp_type
    _atom_site_calc_flag
    _atom_site_refinement_flags
    _atom_site_occupancy
    _atom_site_disorder_assembly
    _atom_site_disorder_group
    S S 0.23799(6) 0.59458(6) 0.53751(4) 0.02410(15) Uani d . 1 . .
    Cl Cl -0.18859(7) 0.22051(7) 0.88822(6) 0.03715(17) Uani d . 1 . .
    O O1 0.33263(16) 0.45103(15) 0.93160(12) 0.0223(3) Uani d . 1 . .
    O O2 0.46225(18) 0.85866(17) 0.78142(17) 0.0349(4) Uani d . 1 . .
    O O3 0.21787(18) 0.86811(17) 0.71372(15) 0.0338(4) Uani d . 1 . .
    O O4 0.24182(19) 0.46691(18) 0.47748(14) 0.0321(4) Uani d . 1 . .
    C C1 0.2395(2) 0.5204(2) 0.71715(18) 0.0206(4) Uani d . 1 . .
    C C2 0.1483(2) 0.4276(2) 0.80462(18) 0.0203(4) Uani d . 1 . .
    C C3 0.0205(2) 0.3780(2) 0.78783(19) 0.0228(4) Uani d . 1 . .
    H H3 -0.0289 0.4059 0.7016 0.027 Uiso calc R 1 . .
    C C4 -0.0300(2) 0.2866(2) 0.9031(2) 0.0249(4) Uani d . 1 . .
    C C5 0.0395(3) 0.2434(2) 1.0326(2) 0.0266(4) Uani d . 1 . .
    H H5 0.0019 0.1786 1.1082 0.032 Uiso calc R 1 . .
    C C6 0.1625(2) 0.2954(2) 1.04984(19) 0.0252(4) Uani d . 1 . .
    H H6 0.2100 0.2693 1.1366 0.030 Uiso calc R 1 . .
    C C7 0.2134(2) 0.3870(2) 0.93509(19) 0.0209(4) Uani d . 1 . .
    C C8 0.3462(2) 0.5306(2) 0.79717(18) 0.0211(4) Uani d . 1 . .
    C C9 0.4628(2) 0.6175(2) 0.76992(19) 0.0229(4) Uani d . 1 . .
    H H9A 0.5337 0.5986 0.6860 0.028 Uiso calc R 1 . .
    H H9B 0.5416 0.5757 0.8470 0.028 Uiso calc R 1 . .
    C C10 0.3636(2) 0.7945(2) 0.75211(19) 0.0244(4) Uani d . 1 . .
    C C11 0.3854(3) 1.0300(3) 0.7669(3) 0.0439(6) Uani d . 1 . .
    H H11A 0.3053 1.0552 0.8453 0.053 Uiso calc R 1 . .
    H H11B 0.3204 1.0848 0.6815 0.053 Uiso calc R 1 . .
    C C12 0.5296(3) 1.0819(3) 0.7631(3) 0.0451(6) Uani d . 1 . .
    H H12A 0.4800 1.1959 0.7603 0.054 Uiso calc R 1 . .
    H H12B 0.5932 1.0244 0.8489 0.054 Uiso calc R 1 . .
    C C13 0.6534(5) 1.0561(4) 0.6453(4) 0.0753(10) Uani d . 1 . .
    H H13A 0.5929 1.1158 0.5596 0.090 Uiso calc R 1 . .
    H H13B 0.7052 0.9432 0.6478 0.090 Uiso calc R 1 . .
    H H13C 0.7439 1.0921 0.6509 0.090 Uiso calc R 1 . .
    C C14 0.0216(3) 0.7411(2) 0.5235(2) 0.0318(5) Uani d . 1 . .
    H H14A 0.0002 0.8006 0.4277 0.048 Uiso calc R 1 . .
    H H14B 0.0062 0.8137 0.5798 0.048 Uiso calc R 1 . .
    H H14C -0.0595 0.6891 0.5554 0.048 Uiso calc R 1 . .
loop_
    _atom_site_aniso_label
    _atom_site_aniso_U_11
    _atom_site_aniso_U_22
    _atom_site_aniso_U_33
    _atom_site_aniso_U_12
    _atom_site_aniso_U_13
    _atom_site_aniso_U_23
    S 0.0256(3) 0.0286(3) 0.0184(2) -0.0127(2) -0.00144(18) -0.00292(19)
    Cl 0.0348(3) 0.0380(3) 0.0473(3) -0.0243(2) -0.0025(2) -0.0075(2)
    O1 0.0237(7) 0.0252(7) 0.0198(6) -0.0117(6) -0.0034(5) -0.0035(5)
    O2 0.0254(8) 0.0228(7) 0.0590(10) -0.0088(6) -0.0060(7) -0.0128(7)
    O3 0.0249(8) 0.0292(8) 0.0437(9) -0.0098(6) -0.0075(6) -0.0019(7)
    O4 0.0341(8) 0.0393(8) 0.0260(7) -0.0132(7) -0.0016(6) -0.0143(6)
    C1 0.0228(9) 0.0198(9) 0.0190(9) -0.0080(7) -0.0015(7) -0.0047(7)
    C2 0.0211(9) 0.0173(9) 0.0207(9) -0.0054(7) -0.0012(7) -0.0053(7)
    C3 0.0234(10) 0.0217(9) 0.0254(10) -0.0086(8) -0.0026(7) -0.0085(8)
    C4 0.0214(10) 0.0210(10) 0.0346(11) -0.0088(8) 0.0007(8) -0.0105(8)
    C5 0.0268(10) 0.0209(10) 0.0274(10) -0.0088(8) 0.0031(8) -0.0019(8)
    C6 0.0252(10) 0.0244(10) 0.0225(9) -0.0074(8) -0.0020(8) -0.0033(8)
    C7 0.0196(9) 0.0192(9) 0.0240(9) -0.0069(7) -0.0013(7) -0.0062(7)
    C8 0.0220(9) 0.0196(9) 0.0204(9) -0.0074(8) -0.0004(7) -0.0039(7)
    C9 0.0202(9) 0.0244(10) 0.0261(9) -0.0103(8) -0.0015(7) -0.0064(8)
    C10 0.0250(10) 0.0269(10) 0.0233(9) -0.0139(9) 0.0003(8) -0.0039(8)
    C11 0.0322(12) 0.0236(11) 0.0760(18) -0.0075(10) -0.0016(11) -0.0177(11)
    C12 0.0357(13) 0.0242(11) 0.0760(18) -0.0114(10) -0.0014(12) -0.0139(11)
    C13 0.080(2) 0.0462(17) 0.093(2) -0.0344(16) 0.0380(19) -0.0128(16)
    C14 0.0314(11) 0.0270(11) 0.0325(11) -0.0069(9) -0.0078(9) -0.0043(9)
_geom_special_details
;
 All esds (except the esd in the dihedral angle between two l.s. planes)
 are estimated using the full covariance matrix.  The cell esds are taken
 into account individually in the estimation of esds in distances, angles
 and torsion angles; correlations between esds in cell parameters are only
 used when they are defined by crystal symmetry.  An approximate (isotropic)
 treatment of cell esds is used for estimating esds involving l.s. planes.
;
loop_
    _geom_bond_atom_site_label_1
    _geom_bond_atom_site_label_2
    _geom_bond_site_symmetry_2
    _geom_bond_distance
    _geom_bond_publ_flag
    S O4 . 1.5038(16) ?
    S C1 . 1.7656(18) ?
    S C14 . 1.797(2) ?
    Cl C4 . 1.752(2) ?
    O1 C7 . 1.379(2) ?
    O1 C8 . 1.380(2) ?
    O2 C10 . 1.333(2) ?
    O2 C11 . 1.468(3) ?
    O3 C10 . 1.207(2) ?
    C1 C8 . 1.354(3) ?
    C1 C2 . 1.452(3) ?
    C2 C3 . 1.403(3) ?
    C2 C7 . 1.403(3) ?
    C3 C4 . 1.383(3) ?
    C3 H3 . 0.9500 ?
    C4 C5 . 1.407(3) ?
    C5 C6 . 1.383(3) ?
    C5 H5 . 0.9500 ?
    C6 C7 . 1.382(3) ?
    C6 H6 . 0.9500 ?
    C8 C9 . 1.493(3) ?
    C9 C10 . 1.522(3) ?
    C9 H9A . 0.9900 ?
    C9 H9B . 0.9900 ?
    C11 C12 . 1.496(3) ?
    C11 H11A . 0.9900 ?
    C11 H11B . 0.9900 ?
    C12 C13 . 1.487(4) ?
    C12 H12A . 0.9900 ?
    C12 H12B . 0.9900 ?
    C13 H13A . 0.9800 ?
    C13 H13B . 0.9800 ?
    C13 H13C . 0.9800 ?
    C14 H14A . 0.9800 ?
    C14 H14B . 0.9800 ?
    C14 H14C . 0.9800 ?
loop_
    _geom_angle_atom_site_label_1
    _geom_angle_atom_site_label_2
    _geom_angle_atom_site_label_3
    _geom_angle_site_symmetry_1
    _geom_angle_site_symmetry_3
    _geom_angle
    _geom_angle_publ_flag
    O4 S C1 . . 106.94(9) ?
    O4 S C14 . . 106.77(10) ?
    C1 S C14 . . 98.32(9) ?
    C7 O1 C8 . . 106.32(14) ?
    C10 O2 C11 . . 116.86(16) ?
    C8 C1 C2 . . 107.36(16) ?
    C8 C1 S . . 122.84(15) ?
    C2 C1 S . . 129.51(15) ?
    C3 C2 C7 . . 119.33(17) ?
    C3 C2 C1 . . 136.18(17) ?
    C7 C2 C1 . . 104.48(17) ?
    C4 C3 C2 . . 116.72(17) ?
    C4 C3 H3 . . 121.6 ?
    C2 C3 H3 . . 121.6 ?
    C3 C4 C5 . . 123.34(19) ?
    C3 C4 Cl . . 118.78(15) ?
    C5 C4 Cl . . 117.87(15) ?
    C6 C5 C4 . . 119.91(18) ?
    C6 C5 H5 . . 120.0 ?
    C4 C5 H5 . . 120.0 ?
    C7 C6 C5 . . 117.01(18) ?
    C7 C6 H6 . . 121.5 ?
    C5 C6 H6 . . 121.5 ?
    O1 C7 C6 . . 125.69(17) ?
    O1 C7 C2 . . 110.66(16) ?
    C6 C7 C2 . . 123.65(18) ?
    C1 C8 O1 . . 111.16(17) ?
    C1 C8 C9 . . 132.90(17) ?
    O1 C8 C9 . . 115.80(16) ?
    C8 C9 C10 . . 112.11(15) ?
    C8 C9 H9A . . 109.2 ?
    C10 C9 H9A . . 109.2 ?
    C8 C9 H9B . . 109.2 ?
    C10 C9 H9B . . 109.2 ?
    H9A C9 H9B . . 107.9 ?
    O3 C10 O2 . . 124.34(19) ?
    O3 C10 C9 . . 125.35(19) ?
    O2 C10 C9 . . 110.29(16) ?
    O2 C11 C12 . . 107.24(18) ?
    O2 C11 H11A . . 110.3 ?
    C12 C11 H11A . . 110.3 ?
    O2 C11 H11B . . 110.3 ?
    C12 C11 H11B . . 110.3 ?
    H11A C11 H11B . . 108.5 ?
    C13 C12 C11 . . 114.7(3) ?
    C13 C12 H12A . . 108.6 ?
    C11 C12 H12A . . 108.6 ?
    C13 C12 H12B . . 108.6 ?
    C11 C12 H12B . . 108.6 ?
    H12A C12 H12B . . 107.6 ?
    C12 C13 H13A . . 109.5 ?
    C12 C13 H13B . . 109.5 ?
    H13A C13 H13B . . 109.5 ?
    C12 C13 H13C . . 109.5 ?
    H13A C13 H13C . . 109.5 ?
    H13B C13 H13C . . 109.5 ?
    S C14 H14A . . 109.5 ?
    S C14 H14B . . 109.5 ?
    H14A C14 H14B . . 109.5 ?
    S C14 H14C . . 109.5 ?
    H14A C14 H14C . . 109.5 ?
    H14B C14 H14C . . 109.5 ?
loop_
    _geom_torsion_atom_site_label_1
    _geom_torsion_atom_site_label_2
    _geom_torsion_atom_site_label_3
    _geom_torsion_atom_site_label_4
    _geom_torsion_site_symmetry_1
    _geom_torsion_site_symmetry_2
    _geom_torsion_site_symmetry_3
    _geom_torsion_site_symmetry_4
    _geom_torsion
    _geom_torsion_publ_flag
    O4 S C1 C8 . . . . 132.24(16) ?
    C14 S C1 C8 . . . . -117.31(17) ?
    O4 S C1 C2 . . . . -40.91(19) ?
    C14 S C1 C2 . . . . 69.54(19) ?
    C8 C1 C2 C3 . . . . 178.0(2) ?
    S C1 C2 C3 . . . . -8.0(3) ?
    C8 C1 C2 C7 . . . . -0.7(2) ?
    S C1 C2 C7 . . . . 173.25(14) ?
    C7 C2 C3 C4 . . . . -1.9(3) ?
    C1 C2 C3 C4 . . . . 179.6(2) ?
    C2 C3 C4 C5 . . . . 0.3(3) ?
    C2 C3 C4 Cl . . . . -179.76(13) ?
    C3 C4 C5 C6 . . . . 1.2(3) ?
    Cl C4 C5 C6 . . . . -178.73(15) ?
    C4 C5 C6 C7 . . . . -1.1(3) ?
    C8 O1 C7 C6 . . . . 178.95(18) ?
    C8 O1 C7 C2 . . . . -1.16(19) ?
    C5 C6 C7 O1 . . . . 179.33(17) ?
    C5 C6 C7 C2 . . . . -0.6(3) ?
    C3 C2 C7 O1 . . . . -177.81(15) ?
    C1 C2 C7 O1 . . . . 1.2(2) ?
    C3 C2 C7 C6 . . . . 2.1(3) ?
    C1 C2 C7 C6 . . . . -178.94(17) ?
    C2 C1 C8 O1 . . . . 0.0(2) ?
    S C1 C8 O1 . . . . -174.43(12) ?
    C2 C1 C8 C9 . . . . -175.32(19) ?
    S C1 C8 C9 . . . . 10.2(3) ?
    C7 O1 C8 C1 . . . . 0.7(2) ?
    C7 O1 C8 C9 . . . . 176.90(15) ?
    C1 C8 C9 C10 . . . . 72.8(3) ?
    O1 C8 C9 C10 . . . . -102.43(18) ?
    C11 O2 C10 O3 . . . . 0.8(3) ?
    C11 O2 C10 C9 . . . . 179.06(18) ?
    C8 C9 C10 O3 . . . . -26.0(3) ?
    C8 C9 C10 O2 . . . . 155.70(16) ?
    C10 O2 C11 C12 . . . . -163.3(2) ?
    O2 C11 C12 C13 . . . . 62.5(3) ?
loop_
    _geom_hbond_atom_site_label_D
    _geom_hbond_atom_site_label_H
    _geom_hbond_atom_site_label_A
    _geom_hbond_site_symmetry_A
    _geom_hbond_distance_DH
    _geom_hbond_distance_HA
    _geom_hbond_distance_DA
    _geom_hbond_angle_DHA
    C12 H12A Cg2 1_565 0.99 2.74 3.666(3) 155
    C3 H3 O4 2_566 0.95 2.44 3.353(2) 160
    C5 H5 O3 2_567 0.95 2.50 3.373(2) 152
    C9 H9A O4 2_666 0.99 2.35 3.321(2) 166
    C9 H9B O1 2_667 0.99 2.54 3.489(2) 161
