# Supplementary material for: Propyl 2-(5-chloro-3-methyl­sulfinyl-1-benzofuran-2-yl)acetate
Source: Acta Crystallogr Sect E Struct Rep Online. 2009 Feb 13;65(Pt 3):o521. doi: 10.1107/S1600536809004735 (PMC2968603; doi:10.1107/S1600536809004735)
Supplement: Supplementary file 2 [file e-65-0o521-Isup2.hkl]

# 
# h,k,l, Fc-squared, Fo-squared, sigma(Fo-squared) and status flag 
# 
data_I
_shelx_title ' 08-ZTS IN P-1' 
_shelx_refln_list_code          4 
_shelx_F_calc_maximum      110.38 
_exptl_crystal_F_000       328.00 
_reflns_d_resolution_high  0.8409 
 
loop_ 
 _symmetry_equiv_pos_as_xyz 
 'x, y, z' 
 '-x, -y, -z' 
 
_cell_length_a     8.5279 
_cell_length_b     9.5852 
_cell_length_c    10.1954 
_cell_angle_alpha  73.452 
_cell_angle_beta   81.773 
_cell_angle_gamma  65.747 
 
_shelx_F_squared_multiplier     1.000 
 
loop_ 
 _refln_index_h 
 _refln_index_k 
 _refln_index_l 
 _refln_F_squared_calc 
 _refln_F_squared_meas 
 _refln_F_squared_sigma 
 _refln_observed_status 
   1   0   0       20.70       20.32      0.71 o 
   2   0   0     1551.52     1441.32     32.29 o 
   3   0   0      121.47      146.13      3.69 o 
   4   0   0     1749.13     1755.26     39.58 o 
   5   0   0     1329.63     1436.63     32.50 o 
   6   0   0      120.79      123.76      3.65 o 
   7   0   0      309.51      318.20      9.80 o 
   8   0   0       23.77       28.52      2.35 o 
   9   0   0       95.65       91.10      6.23 o 
  -8   1   0        3.55        7.63      1.30 o 
  -7   1   0        4.56        4.63      1.33 o 
  -6   1   0       12.61       14.72      1.25 o 
  -5   1   0      207.28      204.73      6.51 o 
  -4   1   0        8.45        8.41      0.81 o 
  -3   1   0       26.56       19.86      0.85 o 
  -2   1   0     2003.04     1959.28     52.04 o 
  -1   1   0     5252.06     4906.50    143.63 o 
   0   1   0     2572.34     2019.99     61.66 o 
   1   1   0      119.40      117.15      9.45 o 
   2   1   0     1455.52     1553.17     71.95 o 
   3   1   0      223.24      261.09      6.20 o 
   4   1   0     2534.06     2399.58     53.42 o 
   5   1   0      143.18      148.72      4.01 o 
   6   1   0      312.73      292.97      7.40 o 
   7   1   0       89.61       88.81      2.97 o 
   8   1   0      419.04      412.92     19.30 o 
   9   1   0       53.24       59.75      4.80 o 
  -8   2   0      112.67      116.41      6.33 o 
  -7   2   0      294.12      297.10      9.57 o 
  -6   2   0      179.83      188.92      6.43 o 
  -5   2   0       17.06       16.66      1.48 o 
  -4   2   0      139.41      133.23      3.70 o 
  -3   2   0       18.87       18.56      1.10 o 
  -2   2   0     1464.31     1636.09     36.82 o 
  -1   2   0     6572.93     5419.30    178.64 o 
   0   2   0       48.32       58.26      1.62 o 
   1   2   0      746.04      721.41     16.38 o 
   2   2   0     1096.63     1051.01     30.80 o 
   3   2   0      796.28      723.08     19.59 o 
   4   2   0      532.74      556.81     15.35 o 
   5   2   0     1177.40     1223.72     28.11 o 
   6   2   0      275.91      282.91      7.11 o 
   7   2   0      190.14      191.94      6.90 o 
   8   2   0      165.60      165.31      7.92 o 
   9   2   0       22.37       19.92      2.66 o 
  -7   3   0      210.91      204.11      7.26 o 
  -6   3   0       35.18       35.08      2.15 o 
  -5   3   0      347.03      351.38     10.72 o 
  -4   3   0        0.17        0.19      0.53 o 
  -3   3   0      182.30      189.77      4.90 o 
  -2   3   0      909.36      980.70     32.03 o 
  -1   3   0      237.86      256.74      6.21 o 
   1   3   0       77.00       69.04      3.57 o 
   2   3   0      254.33      295.42      6.97 o 
   4   3   0      118.62      119.70      8.27 o 
   5   3   0      723.02      824.00     19.40 o 
   6   3   0      246.71      238.40      7.42 o 
   7   3   0       11.51       16.86      5.41 o 
   8   3   0       77.26       78.16      3.52 o 
   9   3   0       41.59       42.88      2.53 o 
  -7   4   0       14.79       17.86      2.91 o 
  -6   4   0      220.34      225.00      7.75 o 
  -5   4   0       29.99       37.82      2.21 o 
  -4   4   0      767.42      730.45     20.71 o 
  -3   4   0       43.09       44.28      2.15 o 
  -2   4   0        1.03        1.96      0.89 o 
  -1   4   0     1086.43     1153.51     26.27 o 
   0   4   0       13.40       14.84      0.75 o 
   1   4   0        0.30        0.00      0.37 o 
   2   4   0      263.08      283.92      8.90 o 
   3   4   0     1593.46     1816.89    114.85 o 
   4   4   0        2.26        5.28      0.91 o 
   5   4   0       80.74       75.60      3.32 o 
   6   4   0        4.05        4.82      2.60 o 
   7   4   0       29.95       34.82      2.84 o 
   8   4   0        6.21        7.79      1.26 o 
   9   4   0       83.88       76.88      3.64 o 
  10   4   0       75.81       74.60      5.16 o 
  -6   5   0       74.32       72.51      3.60 o 
  -5   5   0       98.60       96.40      4.19 o 
  -4   5   0        4.63        7.24      1.23 o 
  -3   5   0        4.35        4.30      1.38 o 
  -2   5   0      305.97      295.76     13.99 o 
  -1   5   0       38.22       45.23      1.65 o 
   1   5   0        0.07        0.70      0.32 o 
   2   5   0       40.66       33.42      1.36 o 
   3   5   0      273.40      311.06      7.48 o 
   4   5   0       29.04       21.25      1.84 o 
   6   5   0      139.69      142.68      7.20 o 
   7   5   0       31.02       35.77      2.66 o 
   8   5   0       10.77       11.76      2.09 o 
   9   5   0        4.32        7.48      1.65 o 
  10   5   0        1.97        2.66      2.86 o 
  -5   6   0       11.73       12.45      1.66 o 
  -4   6   0        6.35       11.51      1.89 o 
  -3   6   0       97.25       92.49      3.90 o 
  -2   6   0        1.01        0.92      0.70 o 
  -1   6   0      525.39      506.30     14.65 o 
   0   6   0      638.52      640.93     20.86 o 
   1   6   0       43.44       35.98      1.81 o 
   2   6   0      129.33      130.73      6.84 o 
   3   6   0       28.30       26.82      1.77 o 
   4   6   0      566.69      583.56     18.31 o 
   5   6   0      667.57      679.35     21.16 o 
   6   6   0       21.29       15.14      1.94 o 
   7   6   0       73.02       74.09      3.82 o 
   8   6   0       14.68       16.97      2.20 o 
   9   6   0       52.18       54.88      8.89 o 
  -4   7   0       19.93       18.63      1.74 o 
  -3   7   0       37.12       42.17      2.53 o 
  -2   7   0        0.03        0.41      0.74 o 
  -1   7   0      195.79      190.07      6.52 o 
   0   7   0        6.00        8.12      0.98 o 
   1   7   0      155.37      148.30      4.25 o 
   2   7   0        2.21        2.26      0.94 o 
   3   7   0      134.83      125.62      7.05 o 
   4   7   0      290.34      284.20     14.55 o 
   5   7   0      274.00      282.78     20.99 o 
   6   7   0       56.09       53.03      6.23 o 
   7   7   0      132.82      132.67      5.74 o 
   8   7   0      201.14      221.47      8.67 o 
   9   7   0        3.62        0.53      1.45 o 
  -3   8   0       13.64       12.66      2.30 o 
  -2   8   0       27.80       27.03      1.93 o 
  -1   8   0       41.74       40.87      2.86 o 
   0   8   0       43.65       33.38      2.71 o 
   1   8   0        5.30        7.57      1.01 o 
   2   8   0        2.82        3.82      2.09 o 
   3   8   0      124.05      121.57      5.09 o 
   4   8   0      948.79      959.34     29.43 o 
   5   8   0     1085.09     1004.94     43.71 o 
   6   8   0      160.46      140.48      5.96 o 
   8   8   0       18.39       15.18      1.95 o 
   9   8   0      294.92      302.94     12.05 o 
  -2   9   0       38.04       44.87      2.72 o 
  -1   9   0        2.95        8.45      1.31 o 
   0   9   0       10.42       13.60      1.89 o 
   1   9   0       17.12       15.93      2.76 o 
   2   9   0       13.44       15.22      2.76 o 
   3   9   0        1.81        1.25      1.23 o 
   4   9   0      309.54      298.22     10.58 o 
   5   9   0       32.74       31.18      2.34 o 
   6   9   0        0.24        0.25      1.13 o 
   7   9   0       12.49       14.31      2.04 o 
   0  10   0       18.72       23.08      3.37 o 
   1  10   0       62.69       65.77      5.52 o 
   2  10   0        0.74       -2.45      1.84 o 
   3  10   0      425.89      424.05     20.73 o 
   4  10   0       11.89       15.99      1.84 o 
   5  10   0       74.01       74.20      4.00 o 
   6  10   0       11.67       16.61      1.94 o 
   7  10   0        0.95        1.97      1.42 o 
  -6 -10   1       21.38       22.60      2.19 o 
  -5 -10   1       25.15       30.74      2.48 o 
  -4 -10   1       37.55       40.53      2.80 o 
  -3 -10   1        7.92       11.95      3.17 o 
  -2 -10   1      194.29      173.52     10.52 o 
  -1 -10   1       19.26       20.22      3.27 o 
  -8  -9   1      124.51      123.06      5.96 o 
  -7  -9   1      122.52      133.50      6.10 o 
  -6  -9   1       24.01       24.46      2.20 o 
  -5  -9   1      112.27      109.69      7.05 o 
  -4  -9   1       75.76       70.51      3.83 o 
  -3  -9   1      474.62      437.43     14.59 o 
  -2  -9   1        3.69        3.37      2.14 o 
  -1  -9   1       50.90       55.05      4.90 o 
   0  -9   1      228.83      217.74     12.05 o 
   1  -9   1       90.26       89.08      4.00 o 
  -8  -8   1        0.10       -1.41      1.32 o 
  -7  -8   1       11.94       14.44      1.87 o 
  -6  -8   1      113.44      115.97      5.24 o 
  -5  -8   1      210.24      194.32      7.44 o 
  -4  -8   1     1063.87     1041.74     45.24 o 
  -3  -8   1        0.05        0.90      0.97 o 
  -2  -8   1       50.40       53.20      2.94 o 
  -1  -8   1      582.07      563.79     16.46 o 
   0  -8   1        1.06        3.76      1.00 o 
   1  -8   1      301.45      276.71     12.51 o 
   2  -8   1       39.73       37.28      2.32 o 
   3  -8   1      387.12      378.86     25.89 o 
  -9  -7   1      165.01      170.48     13.23 o 
  -8  -7   1       34.41       33.32      2.67 o 
  -7  -7   1      104.46       97.91      4.73 o 
  -6  -7   1      362.94      325.69     23.54 o 
  -5  -7   1      159.51      152.02      6.03 o 
  -4  -7   1       32.40       35.89      2.27 o 
  -3  -7   1        9.04        9.25      1.89 o 
  -2  -7   1       78.93       72.91      4.40 o 
  -1  -7   1        2.16        2.92      0.74 o 
   0  -7   1       30.69       27.10      1.70 o 
   1  -7   1        0.78        2.38      0.88 o 
   2  -7   1       21.48       22.23      1.68 o 
   3  -7   1      104.52      107.50      7.97 o 
   4  -7   1      141.04      150.40      5.98 o 
  -9  -6   1       39.20       39.31      3.01 o 
  -8  -6   1      480.73      473.13     16.00 o 
  -7  -6   1      175.79      165.15      6.64 o 
  -6  -6   1      322.69      312.76     10.83 o 
  -5  -6   1     1395.02     1298.50     39.07 o 
  -4  -6   1        1.67        2.33      0.90 o 
  -3  -6   1      183.67      179.24      9.09 o 
  -2  -6   1      247.86      223.82     22.32 o 
  -1  -6   1       76.48       76.32      2.46 o 
   0  -6   1      276.46      267.98     25.38 o 
   1  -6   1        2.46        5.66      1.00 o 
   2  -6   1       20.12       18.84      1.49 o 
   3  -6   1       26.60       28.80      1.96 o 
   4  -6   1       10.36       11.30      1.59 o 
   5  -6   1       28.24       23.91      1.98 o 
  -9  -5   1      389.51      378.32     31.76 o 
  -8  -5   1       72.53       67.83      8.99 o 
  -7  -5   1        0.89       -0.25      0.93 o 
  -5  -5   1        4.85        4.35      1.12 o 
  -3  -5   1      249.46      273.81     10.01 o 
  -2  -5   1      311.99      262.89     12.15 o 
  -1  -5   1      233.49      225.12      5.69 o 
   0  -5   1      482.58      487.16     11.57 o 
   1  -5   1       79.66       81.89      3.57 o 
   2  -5   1       88.52       88.59      3.56 o 
   3  -5   1      518.63      489.77     14.42 o 
   4  -5   1       38.92       36.97      2.21 o 
   5  -5   1        9.56       10.50      1.53 o 
   6  -5   1        0.53        0.60      1.08 o 
  -9  -4   1        0.61        1.45      1.63 o 
  -8  -4   1      376.27      353.72     12.31 o 
  -7  -4   1       52.79       51.99      2.96 o 
  -6  -4   1      127.55      160.36      6.10 o 
  -5  -4   1     1362.53     1452.85     48.82 o 
  -4  -4   1      156.16      179.94      4.79 o 
  -3  -4   1      914.30      874.61     19.89 o 
  -2  -4   1      170.79      162.43      4.83 o 
  -1  -4   1     2042.41     2095.46     46.90 o 
   0  -4   1        8.43        5.11      0.50 o 
   1  -4   1       81.64       86.52      2.51 o 
   2  -4   1      727.41      697.21     19.47 o 
   3  -4   1       43.32       45.90      2.28 o 
   5  -4   1      126.47      135.25      5.19 o 
   6  -4   1        3.64        4.31      1.20 o 
   7  -4   1        6.03        8.42      1.54 o 
  -9  -3   1      102.76      107.30      5.53 o 
  -8  -3   1        3.14        5.72      1.19 o 
  -7  -3   1        0.12       -0.02      0.72 o 
  -6  -3   1      761.11      744.42     23.90 o 
  -5  -3   1      100.85      107.93      3.55 o 
  -4  -3   1     2110.59     2403.49     70.22 o 
  -3  -3   1       14.79       19.23      0.73 o 
  -2  -3   1      819.95      871.95     19.73 o 
  -1  -3   1      268.74      251.88      7.13 o 
   0  -3   1        0.52        1.96      0.33 o 
   1  -3   1      681.67      649.67     14.95 o 
   2  -3   1        0.19        0.58      0.51 o 
   3  -3   1     1245.98     1235.88     33.64 o 
   4  -3   1       21.00       25.39      1.60 o 
   5  -3   1       53.63       61.66      2.89 o 
   6  -3   1        0.09        1.35      0.87 o 
   7  -3   1       36.70       38.70      2.43 o 
  -9  -2   1      102.51       95.31     14.40 o 
  -8  -2   1       26.30       27.94      1.90 o 
  -7  -2   1        0.69        1.88      1.07 o 
  -6  -2   1       11.98       17.61      0.92 o 
  -5  -2   1        0.31        5.31      1.74 o 
  -4  -2   1      407.52      455.22     21.81 o 
  -3  -2   1      472.52      518.90     14.55 o 
  -2  -2   1      796.25      798.91     25.43 o 
  -1  -2   1       57.50       47.70      2.55 o 
   0  -2   1     1218.97     1170.13     33.41 o 
   1  -2   1        1.89        7.22      0.54 o 
   2  -2   1      864.88      837.59     22.87 o 
   3  -2   1     1074.86     1078.97     29.28 o 
   4  -2   1       28.91       25.78      1.57 o 
   5  -2   1      249.37      229.95      8.17 o 
   6  -2   1       94.23      102.80      4.13 o 
   7  -2   1       81.18       90.16      3.94 o 
   8  -2   1       53.74       58.45      3.11 o 
  -9  -1   1        5.25       10.62      2.35 o 
  -8  -1   1      110.30      109.38      6.64 o 
  -7  -1   1       33.82       35.75      1.61 o 
  -6  -1   1     1121.94     1116.77     25.57 o 
  -5  -1   1      140.02      151.86      4.09 o 
  -4  -1   1      609.20      630.70     14.52 o 
  -3  -1   1      394.31      403.43     11.26 o 
  -2  -1   1      232.06      274.32     12.05 o 
  -1  -1   1      123.45      125.76      4.01 o 
   0  -1   1       44.97       40.51      1.11 o 
   1  -1   1     1018.73      964.07     25.76 o 
   2  -1   1      236.75      278.08     11.03 o 
   3  -1   1      195.48      210.92      5.73 o 
   4  -1   1      963.44      985.48     22.45 o 
   5  -1   1       89.81       92.35      3.58 o 
   6  -1   1      408.08      433.93     12.88 o 
   7  -1   1      239.49      228.73      7.69 o 
   8  -1   1      207.48      238.89     10.11 o 
  -9   0   1      292.43      301.29     15.12 o 
  -8   0   1       72.29       84.40      3.66 o 
  -7   0   1       55.22       60.67      2.29 o 
  -6   0   1      727.29      728.03     22.21 o 
  -5   0   1        2.84        5.18      0.56 o 
  -4   0   1      632.52      590.64     13.70 o 
  -3   0   1      198.67      200.76      6.72 o 
  -2   0   1     2253.82     2136.00     64.20 o 
   0   0   1      532.88      471.47     10.89 o 
   1   0   1     2932.29     2898.62    105.48 o 
   2   0   1       97.68      103.81      3.84 o 
   3   0   1       77.88       88.64      2.97 o 
   4   0   1      787.55      879.64     23.90 o 
   5   0   1      103.68      135.05      4.58 o 
   6   0   1      894.65      919.27     25.44 o 
   7   0   1       19.83       23.18      1.62 o 
   8   0   1      742.85      754.20     40.90 o 
   9   0   1       29.32       28.09      3.37 o 
  -8   1   1        0.07        0.61      0.93 o 
  -7   1   1        0.15        0.58      0.76 o 
  -6   1   1       78.38       76.39      3.20 o 
  -5   1   1      287.10      269.82      8.20 o 
  -4   1   1      996.39      958.83     28.14 o 
  -3   1   1      542.14      538.22     12.46 o 
  -2   1   1      423.90      426.62     10.37 o 
   0   1   1       16.04       16.65      1.02 o 
   1   1   1      121.11       79.70      2.56 o 
   2   1   1      576.74      629.42     14.18 o 
   3   1   1       61.45       62.95      1.80 o 
   4   1   1       58.12       62.16      1.90 o 
   5   1   1       72.86       82.06      2.85 o 
   6   1   1      133.45      144.24      4.05 o 
   7   1   1        7.79        7.65      1.79 o 
   8   1   1       47.43       49.30      2.53 o 
   9   1   1      294.48      294.34     14.91 o 
  -8   2   1        9.57       12.37      1.44 o 
  -7   2   1        0.39        0.82      0.88 o 
  -6   2   1      127.56      121.36      4.56 o 
  -5   2   1      293.31      296.39     13.79 o 
  -4   2   1        0.70        1.99      0.49 o 
  -3   2   1     1557.18     1496.78     33.75 o 
  -2   2   1        9.98        7.76      0.63 o 
  -1   2   1    12184.52    10213.14    413.53 o 
   0   2   1     2518.78     2261.91     50.36 o 
   1   2   1      771.54      806.33     33.81 o 
   2   2   1     3644.12     3353.59     84.09 o 
   3   2   1      114.46      115.49      2.93 o 
   4   2   1     2030.18     2166.03     78.21 o 
   5   2   1      719.67      792.54     33.50 o 
   6   2   1      390.36      387.03     11.06 o 
   7   2   1       48.41       47.59      2.29 o 
   8   2   1        8.56       15.73      2.35 o 
   9   2   1        4.60        5.72      2.14 o 
  -7   3   1       10.09       11.65      1.30 o 
  -6   3   1       57.78       58.65      2.88 o 
  -5   3   1        0.00       -0.02      0.64 o 
  -4   3   1      212.57      195.99      9.60 o 
  -3   3   1       54.92       75.17      2.33 o 
  -2   3   1       24.49       25.75      1.07 o 
  -1   3   1     3802.47     3482.43     92.31 o 
   0   3   1        0.40        0.57      0.28 o 
   1   3   1     2914.64     2697.81     59.96 o 
   2   3   1      695.57      699.83     16.01 o 
   3   3   1     2787.87     2935.65    200.23 o 
   5   3   1       23.35       15.96      0.76 o 
   6   3   1      156.35      146.97      6.25 o 
   7   3   1      150.25      147.38      7.97 o 
   8   3   1      953.58      940.02     40.95 o 
   9   3   1       83.32       84.30      5.92 o 
  -7   4   1        7.97       10.77      1.94 o 
  -6   4   1       19.04       21.37      1.72 o 
  -5   4   1       32.81       33.61      2.05 o 
  -4   4   1      224.14      215.41      9.55 o 
  -3   4   1       31.84       40.14      2.96 o 
  -2   4   1      265.31      291.26      7.21 o 
  -1   4   1       10.27       19.53      0.95 o 
   1   4   1     1413.44     1466.28     39.44 o 
   2   4   1     1321.81     1401.61     39.54 o 
   3   4   1      270.96      301.60      9.60 o 
   4   4   1     2137.34     2369.68    154.93 o 
   5   4   1        1.01        0.69      0.51 o 
   6   4   1       92.49       77.12      4.21 o 
   7   4   1     1248.97     1226.21     33.06 o 
   8   4   1       20.66       24.44      1.88 o 
   9   4   1      122.31      138.16      8.89 o 
  10   4   1        0.85       -1.11      2.71 o 
  -6   5   1       42.83       41.54      2.54 o 
  -5   5   1        1.51        0.97      0.87 o 
  -4   5   1        0.91        1.26      0.76 o 
  -3   5   1      262.20      255.54      8.07 o 
  -2   5   1        0.71        1.13      1.12 o 
  -1   5   1      132.68      153.94      4.19 o 
   1   5   1      123.44      133.30      3.61 o 
   2   5   1       13.72       19.14      0.94 o 
   4   5   1      456.25      428.51     13.58 o 
   5   5   1      231.25      203.33      7.22 o 
   6   5   1      314.32      333.11     29.36 o 
   7   5   1      100.53       91.07      5.67 o 
   8   5   1      306.94      299.55      9.55 o 
   9   5   1        3.82        2.80      1.39 o 
  10   5   1       51.21       44.87      2.76 o 
  -5   6   1      210.51      205.46      7.34 o 
  -4   6   1      215.77      211.83     13.23 o 
  -3   6   1       63.99       58.27      2.82 o 
  -2   6   1       90.81       87.81      5.31 o 
  -1   6   1       44.56       52.29      1.94 o 
   0   6   1      553.87      547.04     13.01 o 
   1   6   1       37.33       27.82      1.25 o 
   2   6   1      327.97      332.64     15.22 o 
   3   6   1        1.88        1.23      0.46 o 
   4   6   1        0.17        0.93      0.74 o 
   5   6   1        0.02        1.53      1.23 o 
   6   6   1       41.37       45.64      3.42 o 
   7   6   1      174.40      171.79     12.00 o 
   8   6   1       11.59        9.22      1.47 o 
   9   6   1       19.17       16.81      1.95 o 
  10   6   1       95.70      102.92      5.32 o 
  -4   7   1        5.98       10.09      1.53 o 
  -3   7   1      148.47      154.77      5.76 o 
  -2   7   1        0.07        2.34      1.02 o 
  -1   7   1      702.37      694.00     19.77 o 
   0   7   1       42.31       41.08      1.71 o 
   1   7   1      160.14      153.21      4.30 o 
   3   7   1       37.32       41.77      3.17 o 
   4   7   1      926.48      878.10     26.86 o 
   6   7   1       74.33       81.79      3.94 o 
   7   7   1       36.86       34.35      2.52 o 
   8   7   1       22.50       18.48      2.96 o 
   9   7   1        7.14        9.65      1.93 o 
  -3   8   1        0.14        0.62      1.04 o 
  -2   8   1       59.82       50.38      2.75 o 
  -1   8   1      213.74      216.82      7.40 o 
   0   8   1       12.05       12.42      1.24 o 
   1   8   1      226.25      222.22      6.02 o 
   2   8   1       87.29       82.11      3.81 o 
   3   8   1     1221.81     1168.21     36.61 o 
   4   8   1       13.81       16.00      1.61 o 
   5   8   1       88.69       85.26      4.04 o 
   7   8   1       40.90       37.41      8.27 o 
   8   8   1       77.81       68.85      9.96 o 
   9   8   1        8.47       12.45      2.12 o 
  -2   9   1       15.42       18.93      3.06 o 
  -1   9   1        5.65        8.77      2.20 o 
   0   9   1        0.07        1.77      0.82 o 
   1   9   1       45.88       40.75      3.98 o 
   2   9   1      195.12      185.93      7.11 o 
   3   9   1        4.01        7.32      2.14 o 
   4   9   1       18.41       20.53      2.55 o 
   5   9   1        8.65       12.52      2.55 o 
   6   9   1       16.38       18.01      3.17 o 
   8   9   1       19.56       18.40      6.03 o 
   0  10   1        0.72        1.12      1.94 o 
   1  10   1        9.62       13.48      3.17 o 
   2  10   1        0.67        2.45      2.35 o 
   3  10   1      116.22      115.94      5.26 o 
   4  10   1      218.93      234.21      8.91 o 
   5  10   1        1.71        3.36      1.30 o 
   6  10   1      236.98      227.96      8.85 o 
   7  10   1       16.78       17.21      1.91 o 
   3  11   1      100.23      104.07      7.56 o 
   4  11   1      151.75      158.40     15.22 o 
   5  11   1       31.33       34.52      2.77 o 
  -5 -10   2       13.55       18.31      2.18 o 
  -4 -10   2        3.76        5.62      2.76 o 
  -3 -10   2       37.02       36.26      4.19 o 
  -2 -10   2       10.99       14.91      3.37 o 
  -7  -9   2      137.77      148.21      6.61 o 
  -6  -9   2       65.50       69.33      4.03 o 
  -5  -9   2      321.14      327.37     11.70 o 
  -4  -9   2       33.84       34.49      2.54 o 
  -3  -9   2      101.93       98.15      6.94 o 
  -2  -9   2       68.37       64.85      5.52 o 
  -1  -9   2      114.91      105.71      7.25 o 
   0  -9   2        0.75        4.09      2.04 o 
   1  -9   2       18.86       16.77      2.60 o 
  -8  -8   2      208.63      192.26     16.70 o 
  -7  -8   2      132.81      134.66      6.03 o 
  -6  -8   2      386.86      373.93     17.36 o 
  -5  -8   2       44.14       52.41      3.14 o 
  -4  -8   2        0.14       -1.17      0.98 o 
  -3  -8   2      214.67      203.84     10.57 o 
  -2  -8   2       87.09       77.52      5.72 o 
  -1  -8   2      419.59      381.26     18.49 o 
   0  -8   2        0.17        0.15      0.79 o 
   1  -8   2      156.09      149.48      5.69 o 
   2  -8   2       10.71       10.32      1.89 o 
  -8  -7   2      123.54      123.95      5.78 o 
  -7  -7   2       60.97       63.96      3.75 o 
  -6  -7   2       20.65       22.88      2.02 o 
  -5  -7   2      154.95      161.99      6.43 o 
  -4  -7   2      174.72      159.94      8.78 o 
  -3  -7   2      331.46      330.89     11.19 o 
  -2  -7   2      163.05      156.38      5.98 o 
  -1  -7   2      241.37      225.49      7.31 o 
   0  -7   2      197.47      192.21      8.37 o 
   1  -7   2      275.14      268.49      8.73 o 
   2  -7   2       10.82       15.47      1.49 o 
   3  -7   2       36.20       34.58      2.30 o 
   4  -7   2       15.77       14.78      2.55 o 
  -9  -6   2        0.00        0.06      1.48 o 
  -8  -6   2        0.96        0.90      1.19 o 
  -7  -6   2       36.67       35.84      2.66 o 
  -6  -6   2       17.98       12.54      1.62 o 
  -5  -6   2      550.48      565.55     38.30 o 
  -4  -6   2      204.30      202.68      7.37 o 
  -3  -6   2       18.94       20.43      2.14 o 
  -2  -6   2      229.22      226.30      5.86 o 
  -1  -6   2       42.25       47.06      1.90 o 
   0  -6   2      571.12      558.35     16.14 o 
   1  -6   2      284.94      286.42      9.02 o 
   2  -6   2      236.20      218.51      7.46 o 
   3  -6   2      108.60      103.28      5.72 o 
   4  -6   2       55.28       58.43      3.12 o 
   5  -6   2       77.67       81.98      3.98 o 
  -9  -5   2        4.89        9.29      1.74 o 
  -8  -5   2        1.57        0.85      1.13 o 
  -7  -5   2      135.44      133.18      5.67 o 
  -6  -5   2      240.04      257.95     19.61 o 
  -5  -5   2        5.03        8.96      1.40 o 
  -4  -5   2       69.78       78.60      3.50 o 
  -3  -5   2       54.19       66.33      2.12 o 
  -2  -5   2      102.81      108.13      6.08 o 
  -1  -5   2       55.59       39.77      1.50 o 
   0  -5   2       27.58       29.47      1.27 o 
   1  -5   2       89.36       90.28      3.51 o 
   2  -5   2      297.62      261.90      8.33 o 
   3  -5   2       12.13       14.59      1.36 o 
   4  -5   2      632.36      616.58     18.13 o 
   5  -5   2        2.90        5.53      2.45 o 
   6  -5   2      104.66      104.49      4.71 o 
  -9  -4   2       11.20       13.46      1.85 o 
  -8  -4   2      114.01      109.72      5.05 o 
  -7  -4   2      317.41      306.48     12.20 o 
  -6  -4   2     1013.93      985.31     30.04 o 
  -5  -4   2       34.37       37.52      2.96 o 
  -4  -4   2       96.37      102.72      2.90 o 
  -3  -4   2       56.72       88.34      2.50 o 
  -2  -4   2       26.05       22.88      1.94 o 
  -1  -4   2      430.28      472.39     13.18 o 
   0  -4   2     1792.12     1903.22     42.75 o 
   1  -4   2        2.89        3.19      0.82 o 
   2  -4   2       22.71       28.47      1.69 o 
   3  -4   2      508.27      501.40     14.61 o 
   4  -4   2       30.25       36.40      2.91 o 
   5  -4   2       27.40       29.68      2.06 o 
   6  -4   2       13.00       15.36      1.57 o 
  -9  -3   2       83.99       98.61      5.29 o 
  -8  -3   2        4.08        5.62      1.54 o 
  -6  -3   2       94.48       92.75      6.43 o 
  -4  -3   2      158.37      166.68      4.32 o 
  -3  -3   2       90.64       83.19      3.22 o 
  -2  -3   2        3.36        9.33      0.87 o 
  -1  -3   2       53.99       67.94      2.81 o 
   0  -3   2      109.15      120.74      3.19 o 
   1  -3   2        4.73        4.31      0.87 o 
   2  -3   2        3.93        5.04      0.92 o 
   3  -3   2      212.46      218.88      6.98 o 
   4  -3   2      155.58      166.06      5.73 o 
   5  -3   2       59.83       57.94      2.87 o 
   6  -3   2       35.49       36.33      2.28 o 
   7  -3   2       22.87       24.04      1.94 o 
  -9  -2   2       17.47       17.37      1.71 o 
  -7  -2   2      360.29      373.76     14.23 o 
  -6  -2   2      944.13      931.31     20.08 o 
  -5  -2   2      153.43      121.99      3.69 o 
  -3  -2   2      303.78      301.23     12.51 o 
  -2  -2   2     1861.97     1814.26     75.58 o 
  -1  -2   2     5805.21     5409.34    327.43 o 
   0  -2   2        1.14        1.04      0.23 o 
   1  -2   2     1193.39     1146.33     25.93 o 
   2  -2   2       40.26       34.84      1.64 o 
   3  -2   2        2.43        5.00      0.81 o 
   4  -2   2        0.05       -0.12      0.51 o 
   5  -2   2        2.70        4.02      0.91 o 
   6  -2   2        1.42        0.52      0.86 o 
   7  -2   2       22.74       24.96      1.93 o 
   8  -2   2       36.63       35.45      2.40 o 
  -8  -1   2       25.05       23.59      2.45 o 
  -7  -1   2      300.88      291.77      9.05 o 
  -6  -1   2      141.91      129.87      5.52 o 
  -5  -1   2     1053.18     1056.19     28.83 o 
  -4  -1   2      453.80      431.94      9.57 o 
  -3  -1   2      109.77      126.14      3.99 o 
  -2  -1   2     5382.95     5158.36    114.81 o 
  -1  -1   2       90.27      108.46      2.76 o 
   0  -1   2     7944.83     6092.54    252.06 o 
   1  -1   2        2.82        1.35      0.35 o 
   2  -1   2     1263.80     1319.40     35.32 o 
   3  -1   2      590.34      589.27     21.19 o 
   4  -1   2      987.43     1085.25     24.69 o 
   5  -1   2      225.84      217.64      7.01 o 
   6  -1   2        1.80        3.54      0.93 o 
   7  -1   2      189.17      186.51      9.45 o 
   8  -1   2       37.21       40.85      2.55 o 
  -8   0   2       18.51       22.59      1.67 o 
  -7   0   2        1.98        2.91      0.68 o 
  -6   0   2       18.56       22.64      1.15 o 
  -5   0   2      379.84      372.16      9.09 o 
  -4   0   2       20.12       20.85      1.08 o 
  -3   0   2       80.34       67.46      1.96 o 
  -2   0   2       36.05       41.61      2.14 o 
  -1   0   2     5791.03     5470.20    209.01 o 
   0   0   2      188.90      162.48      3.88 o 
   1   0   2     2299.24     1990.04     52.85 o 
   2   0   2     6637.31     6030.33    133.91 o 
   3   0   2      851.01      975.44     26.40 o 
   4   0   2     1574.21     1583.21     62.48 o 
   5   0   2        6.55       11.86      0.73 o 
   6   0   2      584.26      551.75     18.95 o 
   7   0   2        8.82        8.88      1.94 o 
   8   0   2       14.65       13.05      1.45 o 
   9   0   2       11.87       15.14      1.64 o 
  -8   1   2      199.30      204.99      7.08 o 
  -7   1   2      291.36      295.67     14.20 o 
  -6   1   2      134.08      139.85      4.35 o 
  -5   1   2        0.63        0.82      0.45 o 
  -4   1   2      131.85      143.67      3.91 o 
  -3   1   2       38.14       44.27      1.48 o 
  -2   1   2        0.02        0.48      0.20 o 
  -1   1   2     4761.26     4598.18    134.14 o 
   0   1   2       33.16       22.52      0.93 o 
   1   1   2      615.94      534.18     12.09 o 
   2   1   2      247.03      239.91      5.83 o 
   3   1   2      404.08      385.26      8.98 o 
   4   1   2       11.93       19.19      0.87 o 
   5   1   2      637.11      642.57     22.35 o 
   6   1   2      387.49      375.87     11.13 o 
   7   1   2      126.10      128.49      5.06 o 
   8   1   2        0.26        0.16      0.88 o 
   9   1   2        0.71        1.12      1.63 o 
  -8   2   2       43.06       44.12      3.47 o 
  -7   2   2      341.84      345.17     10.74 o 
  -6   2   2      139.75      132.80      7.66 o 
  -5   2   2      343.55      313.55      7.89 o 
  -4   2   2       42.47       40.28      1.69 o 
  -3   2   2      368.22      368.49      8.83 o 
  -2   2   2      597.53      588.71     13.55 o 
   0   2   2     2820.63     2714.93     78.93 o 
   1   2   2       45.44       49.56      1.63 o 
   2   2   2      567.39      599.48     14.41 o 
   3   2   2      153.08      156.66      4.19 o 
   4   2   2        0.04        0.80      0.28 o 
   5   2   2     1567.51     1675.42     44.76 o 
   6   2   2       10.76       10.45      0.76 o 
   7   2   2      271.00      287.54     11.20 o 
   8   2   2        4.52        5.92      1.94 o 
   9   2   2      144.63      165.55      9.60 o 
  -7   3   2       24.73       27.98      2.55 o 
  -6   3   2      255.13      245.73     12.05 o 
  -5   3   2        0.06        0.89      0.68 o 
  -4   3   2      138.39      144.47      7.86 o 
  -3   3   2        1.38        5.50      0.68 o 
  -2   3   2     1290.91     1355.68     36.06 o 
  -1   3   2       81.51       74.04      2.14 o 
   0   3   2      398.03      409.70     16.16 o 
   1   3   2       31.08       31.39      1.28 o 
   2   3   2        0.36        2.27      0.28 o 
   3   3   2      544.53      600.19     15.79 o 
   4   3   2       21.04       19.54      0.82 o 
   5   3   2       83.39       86.81      2.51 o 
   6   3   2       10.08       14.12      0.82 o 
   7   3   2      400.99      410.31     13.29 o 
   8   3   2      473.60      457.31     14.88 o 
   9   3   2       50.65       48.92      4.29 o 
  -7   4   2      217.80      223.05     10.52 o 
  -6   4   2       27.80       30.04      2.02 o 
  -5   4   2        2.55        2.14      1.33 o 
  -4   4   2       41.16       37.51      2.05 o 
  -3   4   2       28.40       30.41      1.82 o 
  -2   4   2     6497.67     5866.12    130.06 o 
  -1   4   2       75.71       69.59      2.14 o 
   0   4   2       24.45       26.64      1.27 o 
   1   4   2       20.89       35.24      1.45 o 
   2   4   2      826.05      910.60     20.61 o 
   3   4   2       86.73       94.13      2.51 o 
   4   4   2     2762.71     3062.57     94.83 o 
   5   4   2      274.17      264.70      7.96 o 
   6   4   2       68.70       59.15      5.16 o 
   7   4   2        0.18        0.67      0.73 o 
   8   4   2      195.49      187.33      8.02 o 
   9   4   2       10.58       13.34      1.47 o 
  10   4   2       20.58       27.02      3.68 o 
  -6   5   2        9.89       10.62      1.63 o 
  -5   5   2        0.11        0.57      0.81 o 
  -4   5   2      443.43      449.58     20.22 o 
  -3   5   2      521.11      508.27     14.74 o 
  -2   5   2      665.84      691.21     16.25 o 
  -1   5   2       48.80       48.84      1.78 o 
   0   5   2      503.98      500.47     13.32 o 
   1   5   2      199.19      202.40      6.13 o 
   2   5   2      643.57      719.01     19.46 o 
   3   5   2       31.73       31.37      1.30 o 
   4   5   2      196.32      151.85      7.66 o 
   5   5   2      204.36      218.11      7.62 o 
   6   5   2      273.29      277.09      9.60 o 
   7   5   2      117.97      120.72      5.68 o 
   8   5   2        2.68        4.63      1.21 o 
   9   5   2      177.97      180.55      8.22 o 
  10   5   2        0.64        1.70      1.29 o 
  -5   6   2       58.28       60.77      4.19 o 
  -4   6   2       16.93       15.34      1.45 o 
  -3   6   2       31.88       33.73      2.02 o 
  -2   6   2        0.05        1.49      0.76 o 
  -1   6   2      689.72      713.87     16.78 o 
   0   6   2      116.09      114.36      5.59 o 
   2   6   2       26.33       18.03      1.63 o 
   3   6   2     2319.70     2454.78     69.12 o 
   4   6   2      721.69      666.33     20.54 o 
   5   6   2      320.03      289.84     14.96 o 
   6   6   2      748.91      710.67     22.24 o 
   7   6   2       25.11       19.23      2.45 o 
   8   6   2      416.09      401.69     18.28 o 
   9   6   2       54.17       47.47      3.18 o 
  -4   7   2       80.90       76.46      4.60 o 
  -3   7   2        0.44        0.76      0.85 o 
  -2   7   2        1.88        0.55      0.72 o 
  -1   7   2       24.84       22.91      2.71 o 
   0   7   2        0.02        1.10      0.87 o 
   1   7   2      223.61      228.19      7.94 o 
   2   7   2      120.82      114.11      4.81 o 
   3   7   2     1072.15     1072.21     43.81 o 
   4   7   2      413.51      424.34     24.26 o 
   6   7   2       50.12       47.49      3.88 o 
   7   7   2      379.65      363.79     12.57 o 
   8   7   2       68.21       79.93      4.20 o 
   9   7   2      314.66      278.09     10.50 o 
  -3   8   2      126.84      125.28      5.02 o 
  -2   8   2       56.80       54.71      8.48 o 
  -1   8   2       20.11       22.45      1.66 o 
   0   8   2       34.56       29.67      1.83 o 
   1   8   2      302.18      283.40     12.80 o 
   2   8   2        1.99        4.78      2.14 o 
   3   8   2       90.55       91.31      5.72 o 
   4   8   2        1.77        3.81      1.17 o 
   5   8   2       81.01       63.25      9.91 o 
   6   8   2        5.34        3.37      1.63 o 
   8   8   2      130.22      104.60     11.08 o 
   9   8   2      162.74      176.21     10.42 o 
  -2   9   2       89.01       89.24     10.11 o 
  -1   9   2      102.63       97.69      4.15 o 
   0   9   2       24.37       16.47      1.39 o 
   1   9   2      375.67      425.07     20.12 o 
   2   9   2        2.86        2.30      1.13 o 
   3   9   2      402.62      405.81     13.58 o 
   4   9   2      179.34      183.85      7.11 o 
   5   9   2      180.53      187.90      7.29 o 
   6   9   2       10.61       10.83      1.59 o 
   7   9   2        1.12        3.15      1.53 o 
   0  10   2       62.08       66.18      5.31 o 
   1  10   2        0.74        1.33      2.04 o 
   2  10   2      303.98      306.39     15.63 o 
   3  10   2      359.47      343.09     25.74 o 
   4  10   2       50.22       48.07      3.04 o 
   5  10   2      109.70      107.37      5.02 o 
   6  10   2       11.87       13.32      1.74 o 
   7  10   2      149.15      150.60      6.64 o 
   2  11   2        5.53       10.32      3.17 o 
   3  11   2        4.02       11.64      3.47 o 
   4  11   2        0.64        2.76      1.44 o 
   5  11   2       68.05       74.04      4.10 o 
   6  11   2       84.85       86.62      4.62 o 
  -6  -9   3       75.61       80.89      4.40 o 
  -5  -9   3       51.77       58.27      5.87 o 
  -4  -9   3      184.86      200.38     11.54 o 
  -3  -9   3       16.60       19.40      3.17 o 
  -2  -9   3      357.17      345.00     17.46 o 
   0  -9   3       39.58       38.20      4.29 o 
  -7  -8   3       58.29       70.03      4.01 o 
  -6  -8   3        5.49        5.93      1.61 o 
  -5  -8   3       11.13       14.02      1.81 o 
  -4  -8   3        6.85        8.91      1.84 o 
  -3  -8   3       12.54       14.09      3.17 o 
  -2  -8   3      577.56      567.85     26.25 o 
  -1  -8   3        3.08        0.82      1.94 o 
   0  -8   3      132.34      118.37      4.74 o 
   1  -8   3       24.11       24.94      1.87 o 
   2  -8   3      119.86      126.74      5.28 o 
  -8  -7   3      122.61      124.13      7.25 o 
  -7  -7   3       22.79       26.85      2.34 o 
  -6  -7   3        2.86        6.68      1.50 o 
  -5  -7   3      598.35      608.66     19.53 o 
  -4  -7   3       93.02       93.58      4.33 o 
  -3  -7   3      278.83      264.62      9.39 o 
  -2  -7   3       21.23       22.37      2.96 o 
  -1  -7   3        0.23        1.29      0.73 o 
   0  -7   3       62.65       58.66      2.81 o 
   1  -7   3        6.08        6.87      1.17 o 
   2  -7   3       17.27       18.80      1.64 o 
   3  -7   3       78.24       79.15      3.80 o 
  -8  -6   3       56.29       52.71      3.36 o 
  -7  -6   3        3.12        5.08      1.42 o 
  -6  -6   3      225.75      229.53      8.56 o 
  -5  -6   3        1.09        2.22      1.00 o 
  -4  -6   3      754.41      751.54     23.32 o 
  -3  -6   3      264.70      242.95     22.72 o 
  -2  -6   3      449.32      438.92     10.76 o 
  -1  -6   3        2.26        3.10      0.73 o 
   0  -6   3      156.45      155.58      5.47 o 
   1  -6   3       11.19       12.22      1.27 o 
   2  -6   3       65.73       66.59      3.21 o 
   3  -6   3        3.44        6.51      1.31 o 
   4  -6   3       20.23       20.98      1.78 o 
  -9  -5   3       26.65       27.45      2.47 o 
  -8  -5   3        8.42       10.84      1.84 o 
  -7  -5   3      103.75       97.33      4.59 o 
  -6  -5   3      435.97      460.57     34.83 o 
  -5  -5   3      604.62      616.00     29.72 o 
  -4  -5   3       30.33       32.72      2.06 o 
  -3  -5   3      263.81      263.91     12.77 o 
  -2  -5   3      234.12      226.27      5.86 o 
  -1  -5   3      342.30      356.79      8.80 o 
   0  -5   3      226.61      236.23      7.48 o 
   1  -5   3        2.93        5.64      0.94 o 
   2  -5   3      664.90      610.58     17.66 o 
   3  -5   3      137.38      129.97      5.00 o 
   4  -5   3       32.15       26.49      1.99 o 
   5  -5   3        9.23       12.94      1.66 o 
  -9  -4   3        3.03        6.33      1.94 o 
  -8  -4   3      120.31      107.60     13.94 o 
  -7  -4   3       49.06       61.52     10.01 o 
  -6  -4   3     1023.25     1044.60     31.77 o 
  -5  -4   3       20.22       24.15      1.76 o 
  -4  -4   3      136.88      157.63      6.34 o 
  -3  -4   3      522.38      483.69     15.13 o 
  -2  -4   3       13.38       11.43      0.69 o 
  -1  -4   3      243.91      247.95      6.28 o 
   0  -4   3      385.31      437.14     10.45 o 
   1  -4   3     1688.46     1647.72     44.33 o 
   2  -4   3        5.75        5.74      0.93 o 
   3  -4   3      108.74      112.25      4.39 o 
   4  -4   3        0.31        0.00      0.76 o 
   5  -4   3       12.13       13.28      1.38 o 
   6  -4   3       83.87       88.80      4.17 o 
  -9  -3   3       45.61       39.93      3.78 o 
  -8  -3   3      422.44      391.45     27.06 o 
  -6  -3   3       13.03       14.15      1.50 o 
  -5  -3   3        8.78        7.18      1.08 o 
  -4  -3   3      277.82      267.53      8.84 o 
  -3  -3   3       63.93       76.98      2.72 o 
  -2  -3   3       13.35        5.76      0.68 o 
  -1  -3   3       65.25       61.92      1.94 o 
   0  -3   3      252.51      237.77      5.91 o 
   1  -3   3      258.95      291.55      8.39 o 
   2  -3   3      359.42      394.92     11.80 o 
   3  -3   3     1000.36      979.05     35.03 o 
   4  -3   3      127.78      125.05      5.16 o 
   5  -3   3      253.83      239.15      8.04 o 
   6  -3   3        1.24        2.24      0.88 o 
   7  -3   3       89.12       97.23      4.41 o 
  -9  -2   3       23.15       22.47      2.55 o 
  -8  -2   3      275.40      278.10     14.20 o 
  -7  -2   3      452.27      449.93     17.59 o 
  -6  -2   3      124.08      105.95      5.19 o 
  -5  -2   3        0.33        1.33      0.42 o 
  -4  -2   3        0.06        0.35      0.37 o 
  -3  -2   3        6.29        9.31      0.59 o 
  -2  -2   3       29.59       20.69      1.65 o 
  -1  -2   3      228.96      241.94      5.93 o 
   0  -2   3      608.81      638.47     14.71 o 
   1  -2   3       27.18       38.85      1.33 o 
   2  -2   3     1188.51     1212.04     43.61 o 
   3  -2   3      532.19      588.34     13.92 o 
   4  -2   3      150.07      139.39      4.93 o 
   5  -2   3      164.31      146.51      7.51 o 
   6  -2   3       70.16       73.29      3.38 o 
   7  -2   3      300.47      295.40      9.74 o 
  -8  -1   3      103.45       98.15      6.23 o 
  -7  -1   3       30.99       32.18      1.47 o 
  -6  -1   3       82.19       82.74      2.58 o 
  -5  -1   3      208.44      200.09      6.28 o 
  -4  -1   3      351.56      315.18      8.91 o 
  -3  -1   3       30.24       21.02      0.91 o 
  -2  -1   3      880.81      929.26     30.97 o 
  -1  -1   3      783.78      858.17     19.46 o 
   0  -1   3       33.33       33.73      1.15 o 
   1  -1   3      290.10      343.18      8.06 o 
   2  -1   3       50.68       56.70      1.71 o 
   3  -1   3      496.73      525.33     14.71 o 
   4  -1   3       84.98       82.64      4.24 o 
   5  -1   3       12.79       10.21      1.13 o 
   6  -1   3      234.14      212.17      7.12 o 
   7  -1   3      251.76      255.18      8.50 o 
   8  -1   3      340.47      337.30     10.98 o 
  -8   0   3        0.19        0.10      0.92 o 
  -7   0   3      159.36      150.32      5.26 o 
  -6   0   3      140.40      132.70      3.89 o 
  -5   0   3      160.88      146.97      4.09 o 
  -4   0   3     1170.08     1133.24     30.94 o 
  -3   0   3      807.09      815.07     17.21 o 
  -2   0   3      166.36      179.44      8.48 o 
  -1   0   3     1336.47     1380.37     31.06 o 
   0   0   3     2419.99     2388.11     53.15 o 
   1   0   3     1746.06     1811.24     45.25 o 
   2   0   3       63.87       66.61      1.92 o 
   3   0   3       36.50       55.98      2.86 o 
   4   0   3       14.41       19.71      1.59 o 
   5   0   3       45.43       50.13      2.33 o 
   6   0   3       75.03       79.73      3.34 o 
   7   0   3      168.53      177.81      6.28 o 
   8   0   3      121.36      134.67      5.25 o 
   9   0   3       33.80       31.67      2.50 o 
  -8   1   3       38.03       37.79      2.86 o 
  -7   1   3       65.17       70.98      4.09 o 
  -6   1   3      272.42      263.59      6.92 o 
  -5   1   3      264.46      270.31      6.92 o 
  -4   1   3        7.68       13.21      0.82 o 
  -2   1   3     1467.34     1359.27     30.64 o 
  -1   1   3     1193.32     1096.85     33.14 o 
   0   1   3     4070.56     4014.66    106.55 o 
   1   1   3     2943.31     2789.51     62.06 o 
   2   1   3     1283.18     1235.37     27.76 o 
   3   1   3        3.50        6.32      0.46 o 
   4   1   3      387.02      369.31     10.58 o 
   5   1   3       98.54      111.17      3.93 o 
   6   1   3      184.55      179.11      8.07 o 
   7   1   3      307.94      306.76      9.59 o 
   8   1   3       27.30       25.78      2.04 o 
   9   1   3       70.29       76.50      5.82 o 
  -8   2   3       31.06       33.70      3.06 o 
  -7   2   3       27.83       27.27      2.35 o 
  -6   2   3       96.88       96.21      5.11 o 
  -5   2   3       82.01       82.73      2.73 o 
  -4   2   3      158.71      151.36      4.74 o 
  -3   2   3       47.15       41.99      1.86 o 
  -2   2   3      350.17      321.13      7.69 o 
  -1   2   3      377.57      361.67     10.63 o 
   0   2   3      363.23      366.16      8.55 o 
   2   2   3       18.11       15.85      0.86 o 
   3   2   3     1007.72     1017.71     28.27 o 
   4   2   3        0.66        1.41      0.36 o 
   5   2   3      401.33      378.69      9.16 o 
   6   2   3      439.34      435.07     14.47 o 
   7   2   3       45.87       49.58      2.35 o 
   8   2   3      142.29      145.44      8.48 o 
   9   2   3        0.61        0.20      1.74 o 
  -6   3   3        4.61        5.72      1.33 o 
  -5   3   3       76.52       68.25      2.41 o 
  -4   3   3        2.49        3.43      0.62 o 
  -3   3   3       63.24       65.24      2.16 o 
  -1   3   3     1949.83     1887.96     42.40 o 
   0   3   3       16.18       14.56      0.69 o 
   1   3   3      204.60      206.13      6.01 o 
   2   3   3     1134.08     1208.05     32.46 o 
   3   3   3      132.24      177.31      4.11 o 
   4   3   3     1149.84     1229.01     27.76 o 
   5   3   3      250.48      263.92     11.27 o 
   6   3   3      666.41      694.21     16.19 o 
   7   3   3      106.32      105.27      4.36 o 
   8   3   3       40.78       50.96      4.29 o 
   9   3   3        0.43       -0.71      1.43 o 
  -7   4   3        5.24        5.21      1.53 o 
  -6   4   3       23.21       24.61      2.35 o 
  -5   4   3       47.31       44.94      3.17 o 
  -4   4   3       88.57       87.97      2.90 o 
  -3   4   3       20.56       21.43      1.14 o 
  -2   4   3      721.69      723.98     16.77 o 
  -1   4   3      702.46      766.02     21.72 o 
   0   4   3      586.40      599.26     16.91 o 
   1   4   3       15.66       23.22      0.95 o 
   2   4   3       22.02       20.99      0.93 o 
   3   4   3      431.27      504.84     18.08 o 
   4   4   3      928.39     1020.81     26.09 o 
   5   4   3      141.27      135.42      4.89 o 
   6   4   3     1331.67     1309.17     45.55 o 
   7   4   3      403.11      405.52     15.30 o 
   8   4   3       45.33       42.38      3.37 o 
   9   4   3        2.74        3.50      2.40 o 
  -6   5   3       96.88       99.68      5.92 o 
  -5   5   3      165.66      166.07      8.17 o 
  -4   5   3       59.90       62.88      2.92 o 
  -3   5   3     1054.47     1046.92     24.21 o 
  -2   5   3       21.31       18.04      1.17 o 
  -1   5   3       36.55       37.47      1.51 o 
   0   5   3      632.13      678.97     15.78 o 
   1   5   3       99.34      138.89      3.71 o 
   2   5   3       74.67       73.75      3.17 o 
   3   5   3       77.67       80.62      3.14 o 
   4   5   3      402.29      450.33     14.87 o 
   6   5   3       37.64       36.14      2.38 o 
   7   5   3      531.00      490.92     14.28 o 
   8   5   3      198.57      196.49      8.54 o 
   9   5   3       57.56       54.88      2.99 o 
  10   5   3      176.15      159.06     23.39 o 
  -5   6   3      283.02      254.82     11.64 o 
  -4   6   3       84.05       69.65      4.39 o 
  -3   6   3     1397.86     1309.47     45.45 o 
  -2   6   3      152.56      163.88      6.46 o 
  -1   6   3      821.30      842.65     19.69 o 
   0   6   3       39.20       37.84      1.60 o 
   1   6   3      195.18      206.12      5.41 o 
   2   6   3      770.98      871.94     31.69 o 
   3   6   3       40.20       49.64      3.47 o 
   4   6   3      411.76      408.90     13.18 o 
   5   6   3      100.74       85.59      9.19 o 
   6   6   3       15.78       18.04      5.82 o 
   7   6   3      207.05      209.75     21.75 o 
   8   6   3      122.54       94.04     11.49 o 
   9   6   3      115.26      136.30      8.13 o 
  10   6   3        0.99        2.26      1.71 o 
  -4   7   3        6.10        5.72      1.53 o 
  -2   7   3       12.15       13.93      1.48 o 
  -1   7   3      226.45      230.85      6.25 o 
   0   7   3        8.11        9.20      1.13 o 
   1   7   3      802.30      849.70     19.74 o 
   2   7   3        1.94        4.99      0.69 o 
   3   7   3       81.95       77.72      3.47 o 
   4   7   3       15.35        9.25      1.30 o 
   5   7   3      111.83      109.75      4.66 o 
   6   7   3      758.09      675.58     21.34 o 
   7   7   3      105.71       97.38      9.60 o 
   9   7   3       12.61       20.52      2.27 o 
  -3   8   3       74.33       72.72      4.70 o 
  -2   8   3       65.52       64.75      4.09 o 
  -1   8   3       34.78       29.41      3.06 o 
   0   8   3      226.81      225.11      6.21 o 
   1   8   3       33.12       33.76      1.68 o 
   2   8   3      348.39      370.50     12.28 o 
   3   8   3       17.68       14.93      1.44 o 
   4   8   3      100.77       96.41      4.30 o 
   6   8   3       12.77       12.69      4.29 o 
   7   8   3      127.37      135.95     18.49 o 
   8   8   3       94.11       92.99      6.03 o 
   9   8   3      145.78      147.86      6.67 o 
  -2   9   3        2.13        4.39      1.33 o 
  -1   9   3       13.27       15.45      1.44 o 
   0   9   3       77.87       68.81      4.44 o 
   1   9   3       42.41       37.36      2.47 o 
   2   9   3       62.58       64.83      3.93 o 
   3   9   3       72.01       73.99      3.71 o 
   4   9   3      551.86      537.98     17.40 o 
   5   9   3        4.09        4.23      1.25 o 
   6   9   3      164.18      152.38     13.94 o 
   8   9   3       39.95       31.59      9.65 o 
   0  10   3       13.31       14.40      2.66 o 
   1  10   3        0.00        0.20      2.14 o 
   2  10   3       10.88       13.05      1.79 o 
   3  10   3       58.99       69.11      3.78 o 
   4  10   3       14.94       15.72      1.76 o 
   5  10   3       51.17       50.47      3.14 o 
   6  10   3       31.59       25.57      2.24 o 
   7  10   3       11.48       10.80      1.98 o 
   2  11   3       58.82       65.06      5.62 o 
   3  11   3       26.74       28.40      2.43 o 
   4  11   3        5.03        6.36      2.25 o 
   5  11   3       42.56       45.70      3.10 o 
   6  11   3        9.15        9.25      2.55 o 
  -5  -9   4       31.65       32.97      2.65 o 
  -4  -9   4        2.88        1.43      2.45 o 
  -3  -9   4      117.28      117.35      8.07 o 
  -2  -9   4       30.92       30.64      3.88 o 
  -6  -8   4      190.65      216.48      8.56 o 
  -5  -8   4      113.94      122.26      5.56 o 
  -4  -8   4      135.56      158.13      6.57 o 
  -3  -8   4        0.24        2.35      2.04 o 
  -2  -8   4       51.86       51.27      4.70 o 
  -1  -8   4       22.85       26.86      3.37 o 
   0  -8   4       15.41       12.18      1.84 o 
   1  -8   4        2.20        2.04      1.08 o 
  -7  -7   4       10.00       14.85      1.82 o 
  -6  -7   4       76.84       89.13      4.44 o 
  -5  -7   4      128.59      129.29      5.60 o 
  -4  -7   4       94.82      103.05      4.69 o 
  -3  -7   4      388.62      395.85     13.29 o 
  -2  -7   4      160.40      152.99      8.89 o 
  -1  -7   4        6.42        8.08      1.18 o 
   0  -7   4       97.38       90.81      4.60 o 
   1  -7   4       17.01       15.74      1.47 o 
   2  -7   4      335.23      308.74     10.27 o 
   3  -7   4      257.89      256.46      9.00 o 
  -8  -6   4       30.97       35.94      2.86 o 
  -7  -6   4        4.53        5.44      1.54 o 
  -6  -6   4        8.27       11.67      1.59 o 
  -5  -6   4       80.14       73.79      3.71 o 
  -4  -6   4        5.89        7.34      1.37 o 
  -3  -6   4      639.24      642.59     20.18 o 
  -2  -6   4        7.30        9.67      1.50 o 
  -1  -6   4      578.82      548.68     15.94 o 
   0  -6   4       25.01       24.44      1.64 o 
   1  -6   4       68.47       67.73      6.49 o 
   2  -6   4      291.35      285.60      9.36 o 
   3  -6   4       30.55       28.60      2.11 o 
   4  -6   4      138.01      141.48      5.78 o 
  -8  -5   4       58.58       68.06      3.90 o 
  -7  -5   4       42.70       44.88      2.99 o 
  -6  -5   4      161.09      168.15     15.37 o 
  -5  -5   4       22.26       21.80      1.77 o 
  -4  -5   4       14.95       13.13      1.41 o 
  -3  -5   4       73.01       70.98      2.43 o 
  -2  -5   4      246.13      237.96      6.24 o 
  -1  -5   4        0.58        2.07      0.53 o 
   0  -5   4       59.65       69.06      4.34 o 
   1  -5   4       44.25       38.63      2.71 o 
   2  -5   4      140.88      147.06      5.45 o 
   3  -5   4       74.69       70.47      3.36 o 
   4  -5   4        8.85       10.04      1.33 o 
   5  -5   4       82.26       76.63      3.80 o 
  -8  -4   4      138.00      142.47      8.78 o 
  -7  -4   4      107.94      117.62      5.23 o 
  -6  -4   4        5.10        3.85      1.15 o 
  -5  -4   4      191.65      187.49      6.96 o 
  -4  -4   4      194.29      204.85      7.22 o 
  -3  -4   4      333.12      355.41      8.71 o 
  -2  -4   4       79.79       72.60      2.39 o 
  -1  -4   4      122.00      127.23      6.29 o 
   0  -4   4       12.27       13.58      0.84 o 
   1  -4   4        0.88        1.61      0.71 o 
   2  -4   4      474.66      470.27     13.89 o 
   3  -4   4      111.90      102.24      4.19 o 
   4  -4   4        0.01        1.06      0.87 o 
   5  -4   4       44.10       43.49      3.17 o 
   6  -4   4       28.70       31.77      2.30 o 
  -8  -3   4      146.96      155.14      9.19 o 
  -7  -3   4      301.64      294.75     14.91 o 
  -6  -3   4      355.19      380.63     13.17 o 
  -5  -3   4      646.27      625.01     22.72 o 
  -4  -3   4      670.15      671.44     18.84 o 
  -3  -3   4      900.33      890.15     20.44 o 
  -2  -3   4     1109.57     1220.96     31.42 o 
  -1  -3   4     2395.20     2481.19     55.66 o 
   0  -3   4      391.59      417.97     10.02 o 
   1  -3   4      174.22      166.90      4.45 o 
   2  -3   4       23.71       25.77      2.81 o 
   3  -3   4       61.33       59.63      2.79 o 
   4  -3   4        4.48        6.29      1.11 o 
   5  -3   4       57.46       58.97      3.02 o 
   6  -3   4       15.61       15.07      1.57 o 
   7  -3   4       36.05       32.59      2.40 o 
  -8  -2   4        3.79        7.35      1.84 o 
  -7  -2   4      467.82      449.48     21.24 o 
  -6  -2   4      470.74      450.71     15.67 o 
  -5  -2   4      156.36      151.18      4.23 o 
  -4  -2   4      871.83      840.88     23.30 o 
  -3  -2   4       57.31       57.92      2.24 o 
  -2  -2   4     2856.46     2907.85     64.72 o 
  -1  -2   4      319.04      384.50      9.21 o 
   0  -2   4     1681.53     1726.52     38.90 o 
   1  -2   4      277.82      281.86      7.58 o 
   2  -2   4     1180.86     1198.94     30.53 o 
   3  -2   4      436.61      447.57     13.07 o 
   4  -2   4      310.35      324.06      9.96 o 
   5  -2   4      294.12      296.71      9.45 o 
   6  -2   4       39.42       39.09      2.40 o 
   7  -2   4      112.39      117.04      4.95 o 
  -8  -1   4      217.00      222.65     11.85 o 
  -7  -1   4        1.18        1.70      0.71 o 
  -6  -1   4        2.81        2.26      0.66 o 
  -5  -1   4        5.11        7.26      0.77 o 
  -4  -1   4      174.62      181.06      7.05 o 
  -3  -1   4        0.61        0.79      0.36 o 
  -2  -1   4       10.56       22.19      0.97 o 
  -1  -1   4       65.69       50.88      2.43 o 
   0  -1   4     1327.65     1317.91     38.63 o 
   2  -1   4     3336.97     3219.78     71.96 o 
   3  -1   4        7.20        6.75      0.48 o 
   4  -1   4      772.41      717.09     20.15 o 
   5  -1   4      102.20      107.37      4.14 o 
   6  -1   4      258.48      255.57      8.43 o 
   7  -1   4      126.95      133.12      9.35 o 
   8  -1   4       32.89       34.95      2.40 o 
  -8   0   4      407.06      399.57     12.41 o 
  -7   0   4        9.70       10.83      1.13 o 
  -6   0   4       96.44      102.26      4.00 o 
  -5   0   4        9.82       12.15      1.23 o 
  -4   0   4      227.98      224.52      6.09 o 
  -3   0   4      258.97      297.16      7.25 o 
  -2   0   4      314.24      326.12      9.44 o 
  -1   0   4        8.26       10.80      0.78 o 
   0   0   4     1904.09     2045.57     45.61 o 
   1   0   4      918.65      849.76     19.30 o 
   2   0   4       24.90       51.78      2.08 o 
   3   0   4      115.29      144.20      3.81 o 
   4   0   4      649.56      637.56     14.85 o 
   5   0   4       32.64       26.28      1.67 o 
   6   0   4      196.24      210.97      7.06 o 
   7   0   4      108.07      107.73      6.03 o 
   8   0   4       46.91       59.06      3.09 o 
  -8   1   4        8.06       11.44      1.53 o 
  -7   1   4       29.67       29.70      3.47 o 
  -6   1   4       62.69       61.99      2.85 o 
  -5   1   4      149.26      132.85      4.71 o 
  -4   1   4        0.17        0.89      0.42 o 
  -3   1   4        0.60        2.93      0.42 o 
  -2   1   4      588.07      619.41     17.93 o 
  -1   1   4      325.20      324.99      9.39 o 
   0   1   4       25.65       46.15      1.73 o 
   1   1   4      555.37      522.62     12.01 o 
   2   1   4       72.10       61.56      1.84 o 
   3   1   4        4.83       10.01      0.63 o 
   4   1   4       30.44       28.13      1.17 o 
   5   1   4      140.77      140.78      3.90 o 
   6   1   4       12.14       16.68      1.32 o 
   7   1   4      269.15      287.20     11.23 o 
   8   1   4      139.12      131.29     10.01 o 
   9   1   4      264.18      245.83     13.38 o 
  -7   2   4        9.25       11.95      1.53 o 
  -6   2   4       28.72       28.13      1.76 o 
  -5   2   4        0.08        1.28      0.64 o 
  -4   2   4       44.30       43.05      1.65 o 
  -3   2   4      724.04      731.07     23.11 o 
  -2   2   4       31.72       30.95      1.12 o 
  -1   2   4       39.99       40.92      1.74 o 
   0   2   4        3.81        2.81      0.49 o 
   1   2   4      189.23      226.11      5.46 o 
   2   2   4       77.54       77.03      2.19 o 
   3   2   4      396.79      425.11     10.01 o 
   4   2   4        4.63        6.93      0.58 o 
   5   2   4      153.58      162.98      5.46 o 
   6   2   4      123.46      122.81      3.60 o 
   7   2   4      536.05      500.33     14.53 o 
   8   2   4        2.96        3.17      1.74 o 
   9   2   4       63.91       63.83      5.21 o 
  -7   3   4      139.96      133.59      6.94 o 
  -6   3   4        0.75        2.45      1.02 o 
  -5   3   4       22.80       22.34      1.54 o 
  -4   3   4      326.31      305.48      9.39 o 
  -3   3   4        0.02        1.23      0.71 o 
  -2   3   4      519.80      478.31     11.28 o 
  -1   3   4      128.56      123.38      4.00 o 
   0   3   4      114.21      111.61      4.10 o 
   1   3   4        1.49        0.54      0.30 o 
   2   3   4        2.22        3.50      0.38 o 
   3   3   4        0.23        0.46      0.28 o 
   4   3   4      592.86      684.99     15.78 o 
   5   3   4       59.61       63.47      2.10 o 
   6   3   4       11.28       10.75      0.78 o 
   7   3   4       82.68       78.03      3.49 o 
   8   3   4      161.00      156.77      8.99 o 
   9   3   4        3.69        1.94      1.84 o 
  -6   4   4       62.11       52.29      3.68 o 
  -5   4   4      127.41      121.13      6.33 o 
  -4   4   4       18.08       22.76      1.54 o 
  -3   4   4      625.79      599.49     21.45 o 
  -2   4   4       90.26       89.60      2.73 o 
  -1   4   4      287.09      295.20      8.75 o 
   0   4   4     1737.83     1697.94     50.31 o 
   2   4   4     1136.94     1120.15     25.38 o 
   3   4   4      248.29      270.54      7.79 o 
   4   4   4      837.43      813.98     22.03 o 
   5   4   4        9.29       14.90      0.88 o 
   6   4   4      438.91      412.30     13.38 o 
   7   4   4      186.03      177.25      6.61 o 
   8   4   4       61.30       59.92      3.13 o 
   9   4   4       92.77       91.00      6.33 o 
  -6   5   4        6.51        8.89      1.74 o 
  -5   5   4      115.70      112.14      6.13 o 
  -4   5   4       89.44       90.59      5.11 o 
  -3   5   4      168.68      164.68      5.71 o 
  -2   5   4        2.21        4.27      1.01 o 
   1   5   4     1105.56     1163.19     26.41 o 
   3   5   4     2771.36     3038.50    111.91 o 
   4   5   4      622.07      594.63     25.18 o 
   5   5   4      309.00      349.84     10.36 o 
   6   5   4      161.07      134.20      7.46 o 
   7   5   4       10.33       14.29      3.10 o 
   8   5   4      347.41      357.05     17.16 o 
   9   5   4       41.54       40.80      3.84 o 
  -5   6   4       13.25       12.26      1.74 o 
  -4   6   4       36.06       39.42      3.06 o 
  -3   6   4      112.87       97.02      5.31 o 
  -2   6   4      635.69      607.40     17.64 o 
  -1   6   4       21.82       28.09      2.45 o 
   0   6   4        0.28        1.58      0.53 o 
   1   6   4       50.65       61.69      2.86 o 
   2   6   4      409.05      437.62     10.45 o 
   4   6   4       10.93       15.85      1.99 o 
   5   6   4     1055.44     1010.73     36.56 o 
   6   6   4       11.65        9.92      1.45 o 
   7   6   4      591.96      585.49     16.80 o 
   8   6   4       24.10       29.87      2.07 o 
   9   6   4      185.43      180.53     10.53 o 
  -4   7   4      173.61      152.28      7.97 o 
  -3   7   4        6.06        7.86      1.63 o 
  -2   7   4        1.54        5.41      1.33 o 
  -1   7   4      131.93      132.90      4.02 o 
   0   7   4       29.26       34.89      1.61 o 
   1   7   4       81.50       91.15      2.96 o 
   2   7   4       73.97       84.31      5.50 o 
   3   7   4        3.70        6.24      2.25 o 
   5   7   4      230.33      227.20      8.20 o 
   6   7   4      487.43      451.97     14.88 o 
   7   7   4       92.75       79.60      4.03 o 
   8   7   4      150.51      151.91      6.53 o 
   9   7   4      272.16      236.63     13.33 o 
  -3   8   4      188.71      174.24      8.78 o 
  -2   8   4       57.87       59.34      4.09 o 
  -1   8   4       68.44       72.21      4.29 o 
   0   8   4      123.87      121.53      3.84 o 
   1   8   4      338.49      375.06      9.52 o 
   2   8   4      748.88      715.52     23.64 o 
   3   8   4      434.85      435.17     14.15 o 
   4   8   4       13.67       14.57      1.51 o 
   6   8   4       35.42       20.64      4.29 o 
   7   8   4       15.96       11.08      4.03 o 
   8   8   4       10.40       16.67      3.52 o 
   9   8   4        0.21       -0.91      1.27 o 
  -2   9   4       46.87       41.16      3.17 o 
  -1   9   4       21.15       19.40      2.14 o 
   0   9   4       74.14       84.05      4.90 o 
   1   9   4       42.72       42.89      2.66 o 
   2   9   4       79.88       79.20      3.93 o 
   3   9   4      105.46      100.10      4.51 o 
   4   9   4      130.41      138.86      5.74 o 
   6   9   4        9.77       10.40      4.14 o 
   8   9   4        0.42        0.63      1.20 o 
   2  10   4       58.79       60.60      5.16 o 
   3  10   4        9.09       14.83      2.91 o 
   4  10   4      164.53      166.01      6.75 o 
   5  10   4        2.46        1.89      1.15 o 
   6  10   4       85.74       85.12      5.31 o 
   3  11   4      107.24      117.73      5.48 o 
   4  11   4        6.83       10.99      1.98 o 
   5  11   4       24.39       26.31      2.33 o 
   6  11   4       29.64       33.85      2.66 o 
  -5  -8   5      149.76      163.51      6.93 o 
  -4  -8   5       40.25       40.34      4.29 o 
  -3  -8   5       15.03       14.30      3.27 o 
  -2  -8   5       16.05       16.24      2.96 o 
  -1  -8   5       38.11       37.28      4.09 o 
   0  -8   5       10.15        9.91      3.06 o 
  -6  -7   5      234.94      250.04      9.49 o 
  -5  -7   5       60.21       68.02      3.79 o 
  -4  -7   5       83.20       81.92      4.18 o 
  -3  -7   5      179.84      178.73     10.11 o 
  -2  -7   5        2.45        2.35      1.94 o 
  -1  -7   5       42.17       41.12      2.86 o 
   0  -7   5       37.13       33.94      2.15 o 
   1  -7   5       51.52       51.96      2.87 o 
   2  -7   5       33.45       35.11      2.40 o 
  -7  -6   5      327.62      359.81     18.49 o 
  -6  -6   5       22.73       26.83      2.24 o 
  -5  -6   5      122.01      135.63      5.74 o 
  -4  -6   5        1.17        1.01      0.98 o 
  -3  -6   5       13.12       16.97      1.69 o 
  -2  -6   5        1.56        3.39      0.97 o 
  -1  -6   5        9.38       12.80      1.69 o 
   0  -6   5       52.84       51.83      2.65 o 
   1  -6   5       52.92       47.78      2.62 o 
   2  -6   5       46.69       51.53      2.87 o 
   3  -6   5      159.66      151.49      5.98 o 
  -8  -5   5       63.96       66.39      5.52 o 
  -7  -5   5        4.76        6.84      2.04 o 
  -6  -5   5       96.27      101.46      4.65 o 
  -5  -5   5       41.66       48.64      3.37 o 
  -4  -5   5      650.37      597.95     18.95 o 
  -3  -5   5      205.13      188.77      5.26 o 
  -2  -5   5       22.26       23.16      1.71 o 
  -1  -5   5       49.58       52.20      2.47 o 
   0  -5   5       10.50       14.27      1.25 o 
   1  -5   5     1024.16      952.29     45.04 o 
   2  -5   5      165.93      160.95      5.96 o 
   3  -5   5       10.01       10.61      1.48 o 
   4  -5   5       49.99       48.02      2.87 o 
  -8  -4   5       29.68       28.49      3.27 o 
  -7  -4   5        6.46        9.80      2.14 o 
  -6  -4   5       38.15       40.44      3.68 o 
  -5  -4   5       21.89       23.86      1.80 o 
  -4  -4   5     1196.23     1226.73     28.13 o 
  -3  -4   5        6.94        6.55      0.72 o 
  -2  -4   5      351.36      349.24      8.74 o 
  -1  -4   5      192.43      183.02      5.02 o 
   0  -4   5      471.18      465.48     13.59 o 
   1  -4   5      254.87      239.51      7.69 o 
   2  -4   5      282.89      287.10      9.13 o 
   3  -4   5      402.65      376.69     11.70 o 
   4  -4   5        1.15        1.75      0.96 o 
   5  -4   5      242.46      256.89      8.97 o 
  -8  -3   5       24.60       27.98      3.06 o 
  -7  -3   5      204.86      207.02     11.44 o 
  -6  -3   5      165.91      168.21      9.50 o 
  -5  -3   5       19.03       14.98      1.33 o 
  -4  -3   5      222.20      220.69      5.77 o 
  -3  -3   5       20.24       23.56      2.54 o 
  -2  -3   5      878.98      880.75     20.38 o 
  -1  -3   5       74.03       77.23      2.51 o 
   0  -3   5       72.62       65.47      3.63 o 
   1  -3   5       80.73       82.74      4.75 o 
   2  -3   5      506.27      467.94     13.74 o 
   3  -3   5      284.36      288.05      9.19 o 
   4  -3   5      246.57      242.90      8.10 o 
   5  -3   5       94.18       91.51      4.11 o 
   6  -3   5      240.75      243.83     13.28 o 
  -8  -2   5       54.66       61.89      5.00 o 
  -7  -2   5        3.99        5.41      1.74 o 
  -6  -2   5      338.27      318.46     14.86 o 
  -5  -2   5      248.37      248.47      7.85 o 
  -4  -2   5      461.95      453.00     10.94 o 
  -3  -2   5       98.77      115.12      3.32 o 
  -2  -2   5      195.34      216.94      6.31 o 
  -1  -2   5       35.82       44.59      1.65 o 
   0  -2   5       34.16       28.14      1.23 o 
   1  -2   5      399.71      408.86      9.84 o 
   2  -2   5       29.02       30.83      1.76 o 
   3  -2   5       14.59       18.37      1.42 o 
   4  -2   5      230.86      214.47      7.17 o 
   5  -2   5       18.59       18.47      1.60 o 
   6  -2   5      530.32      515.24     15.70 o 
   7  -2   5        0.54        1.10      1.53 o 
  -8  -1   5       45.94       46.47      4.49 o 
  -7  -1   5      185.19      193.33      8.58 o 
  -6  -1   5      597.02      594.67     17.17 o 
  -5  -1   5      256.30      264.97      8.34 o 
  -4  -1   5      461.71      403.96     11.87 o 
  -3  -1   5       52.30       54.87      1.88 o 
  -2  -1   5     1341.10     1466.61     39.43 o 
  -1  -1   5      124.85      126.01      3.49 o 
   0  -1   5     1573.62     1599.35     36.27 o 
   1  -1   5       32.25       31.96      1.27 o 
   2  -1   5       44.32       59.83      1.97 o 
   3  -1   5        0.65        1.59      0.59 o 
   4  -1   5      125.62      130.70      5.67 o 
   5  -1   5        0.81        0.75      0.71 o 
   6  -1   5       15.54       17.02      2.66 o 
   7  -1   5        0.13        2.30      1.04 o 
  -8   0   5      187.99      193.23     10.93 o 
  -7   0   5      144.56      150.48      5.59 o 
  -6   0   5       23.77       26.81      1.79 o 
  -5   0   5      470.35      444.82     13.20 o 
  -4   0   5      112.84      121.95      4.37 o 
  -3   0   5      446.90      475.17     13.63 o 
  -2   0   5     2843.94     2808.25     75.25 o 
  -1   0   5     3216.71     3198.69     71.19 o 
   0   0   5      672.08      655.02     15.13 o 
   1   0   5      361.54      376.45      8.99 o 
   3   0   5       13.83       14.72      0.85 o 
   4   0   5      714.43      735.81     20.54 o 
   5   0   5       92.14       90.20      3.65 o 
   6   0   5      303.90      298.35      9.45 o 
   7   0   5       45.14       49.68      2.72 o 
   8   0   5      109.09      113.04      4.81 o 
  -7   1   5       12.64       14.09      1.27 o 
  -6   1   5       15.68       16.93      1.84 o 
  -5   1   5       26.52       24.70      1.74 o 
  -4   1   5        0.15        2.82      0.74 o 
  -3   1   5      120.37      101.29      3.70 o 
  -2   1   5      488.81      437.92     12.63 o 
  -1   1   5      233.89      251.56      7.57 o 
   0   1   5      574.81      595.80     13.77 o 
   1   1   5     2345.96     2406.95     53.98 o 
   2   1   5      548.44      627.72     14.53 o 
   3   1   5      789.30      765.67     17.70 o 
   4   1   5      129.61      140.60      3.87 o 
   5   1   5      536.89      576.58     16.49 o 
   6   1   5      850.96      861.33     38.25 o 
   7   1   5       40.88       39.81      2.33 o 
   8   1   5       12.42       14.27      1.49 o 
  -7   2   5       12.22       11.34      1.53 o 
  -6   2   5       19.73       20.82      1.54 o 
  -5   2   5        2.02        2.69      0.87 o 
  -4   2   5       37.82       39.27      2.06 o 
  -3   2   5      422.28      408.37     12.03 o 
  -2   2   5        2.63        3.26      1.58 o 
  -1   2   5       52.65       51.91      2.21 o 
   0   2   5      308.69      336.86      9.83 o 
   1   2   5      125.21      122.42      3.27 o 
   2   2   5        7.14        3.73      0.49 o 
   3   2   5       46.01       41.87      1.52 o 
   4   2   5      219.71      221.51      5.69 o 
   5   2   5      358.61      361.80      8.93 o 
   6   2   5        2.79        3.86      0.93 o 
   7   2   5        1.93        1.31      0.85 o 
   8   2   5       55.91       60.56      4.90 o 
   9   2   5       40.92       38.09      3.98 o 
  -7   3   5       45.13       47.39      3.47 o 
  -6   3   5       30.73       35.18      2.15 o 
  -5   3   5        4.46        4.85      0.96 o 
  -4   3   5       33.85       28.80      1.74 o 
  -3   3   5        4.65        6.43      0.91 o 
  -2   3   5       11.99       12.21      1.03 o 
  -1   3   5       35.89       34.16      1.67 o 
   0   3   5      266.68      290.12      8.66 o 
   1   3   5      331.84      350.31     12.41 o 
   2   3   5       34.96       43.21      4.90 o 
   3   3   5       21.29       20.35      0.96 o 
   4   3   5      158.35      154.62      4.13 o 
   5   3   5      539.54      525.10     12.44 o 
   6   3   5      559.02      536.77     12.86 o 
   7   3   5       64.95       63.76      2.84 o 
   8   3   5      146.68      140.74      8.37 o 
   9   3   5       65.24       63.63      5.21 o 
  -6   4   5      110.09      104.58      5.92 o 
  -5   4   5      224.61      217.40      7.47 o 
  -4   4   5       63.91       72.10      3.23 o 
  -3   4   5        9.07        9.77      1.48 o 
  -2   4   5      420.50      420.37     12.40 o 
  -1   4   5        8.59        8.30      0.83 o 
   0   4   5        7.19        8.47      0.87 o 
   1   4   5      163.31      199.83      6.23 o 
   2   4   5       96.39       94.16      3.68 o 
   3   4   5        2.84        4.19      0.52 o 
   4   4   5       15.85       14.81      0.84 o 
   5   4   5      379.23      369.20     10.62 o 
   6   4   5      427.83      427.35     13.72 o 
   7   4   5      103.61       98.93      4.25 o 
   8   4   5      438.88      447.44     20.94 o 
   9   4   5       59.21       69.14      5.31 o 
  -5   5   5       51.07       50.96      3.68 o 
  -4   5   5        0.98        2.61      1.28 o 
  -3   5   5      259.61      258.67     13.17 o 
  -2   5   5      463.65      454.46     13.40 o 
  -1   5   5      805.46      741.90     20.88 o 
   0   5   5       36.20       33.79      1.74 o 
   1   5   5      197.16      218.22      8.30 o 
   3   5   5       32.01       45.70      3.96 o 
   4   5   5       25.59       23.29      2.21 o 
   5   5   5       86.39       73.85      5.58 o 
   6   5   5       90.90       82.97      5.86 o 
   7   5   5        5.24       10.72      3.59 o 
   8   5   5       52.02       52.39      2.83 o 
   9   5   5       89.98       92.46      7.30 o 
  -5   6   5       21.43       18.79      2.25 o 
  -4   6   5        0.90        3.17      1.23 o 
  -3   6   5      194.88      221.03      7.53 o 
  -2   6   5        0.93        2.36      0.81 o 
  -1   6   5      554.15      537.46     15.71 o 
   0   6   5       22.96       17.63      1.30 o 
   2   6   5        0.12        0.86      0.44 o 
   4   6   5      280.08      230.10     11.54 o 
   5   6   5      118.17      117.12      4.84 o 
   6   6   5      175.62      188.13     10.01 o 
   7   6   5        2.12        2.16      0.96 o 
   8   6   5       41.09       48.51      5.52 o 
   9   6   5        5.66        6.30      2.80 o 
  -4   7   5       34.33       24.61      2.45 o 
  -3   7   5       13.94       11.34      1.63 o 
  -2   7   5       17.30       17.45      1.50 o 
  -1   7   5      104.17      105.44      4.20 o 
   0   7   5      116.37      123.50      4.63 o 
   1   7   5       62.38       59.92      2.25 o 
   2   7   5      119.87      136.35      3.93 o 
   3   7   5      576.06      502.72     43.35 o 
   6   7   5       60.00       49.34      3.37 o 
   7   7   5        5.69       11.87      1.62 o 
   8   7   5      166.89      132.44     12.56 o 
   9   7   5       16.61       20.03      3.37 o 
  -3   8   5       98.33       86.71      5.31 o 
  -2   8   5        0.07        0.31      1.12 o 
  -1   8   5        1.02        0.99      0.93 o 
   0   8   5       25.52       35.02      2.11 o 
   1   8   5        0.01        1.12      0.85 o 
   2   8   5      548.41      601.08     21.22 o 
   3   8   5       49.50       50.22      2.77 o 
   6   8   5        6.63       12.03      1.62 o 
   7   8   5      139.34      115.71      5.27 o 
   8   8   5       68.18       53.43      3.40 o 
   9   8   5      237.39      221.43     25.28 o 
  -2   9   5       21.93       23.90      2.55 o 
  -1   9   5        1.99        6.54      1.43 o 
   0   9   5        0.51        1.83      1.00 o 
   1   9   5       18.08       18.26      1.52 o 
   2   9   5       86.24       84.97      5.82 o 
   3   9   5      129.02      145.66     10.47 o 
   4   9   5       28.36       30.75      2.27 o 
   1  10   5       67.30       72.31      5.41 o 
   2  10   5        8.03       13.17      2.66 o 
   3  10   5       12.68       15.22      1.89 o 
   4  10   5        2.28        2.91      1.22 o 
   5  10   5       92.60       90.94      4.51 o 
   6  10   5        2.80        2.96      1.23 o 
   3  11   5       45.86       52.19      4.60 o 
   4  11   5      132.12      148.50      6.46 o 
   5  11   5        4.94       10.91      1.99 o 
   6  11   5       40.47       34.30      2.67 o 
  -5  -7   6       19.50       19.95      2.06 o 
  -4  -7   6        3.22        5.62      2.55 o 
  -3  -7   6       86.57       91.71      6.54 o 
  -2  -7   6       27.51       26.35      3.37 o 
  -1  -7   6       89.95       91.00      6.43 o 
   0  -7   6       71.31       66.48      3.88 o 
   1  -7   6       24.04       23.59      1.89 o 
  -6  -6   6        0.01       -1.12      1.53 o 
  -5  -6   6        2.27        4.91      1.34 o 
  -4  -6   6       13.22       11.55      1.57 o 
  -3  -6   6       93.48       95.54      4.44 o 
  -2  -6   6        0.25        0.51      1.74 o 
  -1  -6   6       41.72       36.22      2.20 o 
   0  -6   6        0.42        0.31      1.02 o 
   1  -6   6        8.16        7.23      1.99 o 
   2  -6   6      104.57       96.29      4.37 o 
  -7  -5   6       76.09       70.88      5.72 o 
  -6  -5   6        1.34        2.66      1.63 o 
  -5  -5   6       77.05       78.44      5.72 o 
  -4  -5   6      260.19      243.43      8.81 o 
  -3  -5   6        7.91       13.60      1.50 o 
  -2  -5   6      154.56      156.51      4.66 o 
  -1  -5   6       60.98       62.79      2.90 o 
   0  -5   6       22.49       20.84      1.59 o 
   1  -5   6      124.03      112.82      7.66 o 
   2  -5   6      177.01      176.76      6.47 o 
   3  -5   6        8.07        7.11      1.38 o 
   4  -5   6       61.43       60.15      3.57 o 
  -7  -4   6       57.21       61.07      5.11 o 
  -6  -4   6      207.44      225.40     12.36 o 
  -5  -4   6       13.17       17.98      2.45 o 
  -4  -4   6      221.71      238.65      8.51 o 
  -3  -4   6      174.95      181.02      8.03 o 
  -2  -4   6       18.63       19.46      1.15 o 
  -1  -4   6       42.41       40.72      1.74 o 
   0  -4   6       77.59       73.66      3.16 o 
   1  -4   6      159.58      148.49      5.41 o 
   2  -4   6       54.90       50.58      3.37 o 
   3  -4   6      251.20      247.27      8.42 o 
   4  -4   6      114.16      101.52      4.48 o 
   5  -4   6        0.09        1.28      1.58 o 
  -7  -3   6       98.64       99.88      6.84 o 
  -6  -3   6      224.33      216.52     11.85 o 
  -5  -3   6      750.41      704.40     31.76 o 
  -4  -3   6      228.65      210.68      6.87 o 
  -3  -3   6       74.09       70.43      2.43 o 
  -2  -3   6      338.05      324.02      8.39 o 
  -1  -3   6        9.29       13.24      1.15 o 
   0  -3   6     1013.15      951.45     22.12 o 
   1  -3   6      866.53      900.86     24.99 o 
   2  -3   6      471.18      458.98     15.98 o 
   3  -3   6      177.71      190.04      7.40 o 
   4  -3   6      151.52      154.44      5.83 o 
   5  -3   6        4.35        5.51      1.24 o 
   6  -3   6        0.18        1.39      1.17 o 
  -8  -2   6       18.70       20.12      3.06 o 
  -7  -2   6       45.37       47.59      4.19 o 
  -6  -2   6       23.60       21.86      2.66 o 
  -5  -2   6      310.89      281.53      8.88 o 
  -4  -2   6        9.09       10.88      0.94 o 
  -3  -2   6      290.52      294.04      9.08 o 
  -2  -2   6      147.43      149.81      4.96 o 
  -1  -2   6       24.23       24.84      1.23 o 
   0  -2   6      831.66      809.53     25.02 o 
   1  -2   6      140.54      167.24      5.57 o 
   2  -2   6      540.01      541.10     15.59 o 
   3  -2   6        3.58        2.26      0.92 o 
   4  -2   6      376.37      360.58     11.21 o 
   5  -2   6        3.73        6.24      1.28 o 
   6  -2   6        2.84        3.51      1.11 o 
  -7  -1   6       35.28       37.69      3.88 o 
  -6  -1   6      103.95       97.81      3.97 o 
  -5  -1   6      182.05      178.32      8.32 o 
  -4  -1   6        1.25        3.53      1.17 o 
  -3  -1   6       11.36        6.86      0.88 o 
  -2  -1   6        8.41        9.35      0.91 o 
  -1  -1   6       43.19       49.39      1.79 o 
   0  -1   6        5.07        6.18      0.63 o 
   1  -1   6       21.48       20.67      1.06 o 
   2  -1   6      153.96      156.35      3.79 o 
   3  -1   6       66.29       55.25      2.54 o 
   4  -1   6      490.35      534.86     15.62 o 
   5  -1   6       52.77       55.80      2.89 o 
   6  -1   6      221.79      225.94     13.63 o 
   7  -1   6       11.94       15.21      1.75 o 
  -7   0   6       81.00       77.86      3.56 o 
  -6   0   6       12.25       12.34      1.28 o 
  -5   0   6       74.71       63.63      2.92 o 
  -4   0   6       43.90       48.65      3.17 o 
  -3   0   6      147.34      151.18      5.23 o 
  -2   0   6        4.00        8.77      1.23 o 
  -1   0   6       51.18       52.82      1.79 o 
   0   0   6      433.75      449.15     10.66 o 
   1   0   6       83.93      104.85      3.04 o 
   2   0   6       69.58       75.89      2.41 o 
   3   0   6      413.22      402.93      9.81 o 
   4   0   6        3.68        5.67      0.96 o 
   5   0   6      398.53      410.78     12.36 o 
   6   0   6      135.43      128.77      4.97 o 
   7   0   6      458.28      445.73     13.77 o 
   8   0   6       17.70       18.88      3.01 o 
  -7   1   6      112.92      114.76      6.89 o 
  -6   1   6       28.42       28.32      1.86 o 
  -5   1   6      126.51      123.91      4.69 o 
  -4   1   6       91.75      101.81      3.95 o 
  -3   1   6      824.84      833.00     23.36 o 
  -2   1   6      160.27      168.01      5.92 o 
  -1   1   6       82.73       91.27      3.43 o 
   0   1   6       15.67       20.59      0.94 o 
   1   1   6       41.28       43.19      1.54 o 
   2   1   6       46.81       55.52      2.45 o 
   3   1   6       33.98       24.95      1.18 o 
   4   1   6       50.36       53.44      2.40 o 
   5   1   6       38.52       36.56      2.45 o 
   6   1   6       68.53       68.20      3.12 o 
   7   1   6      294.08      273.30      9.00 o 
   8   1   6       67.13       64.31      3.28 o 
  -7   2   6        1.29        1.05      1.17 o 
  -6   2   6      138.93      136.02      5.26 o 
  -5   2   6       11.25       10.84      1.21 o 
  -4   2   6      568.09      553.53     16.18 o 
  -3   2   6      239.18      226.26      7.33 o 
  -2   2   6      100.86       88.59      3.38 o 
  -1   2   6      134.66      121.52      4.80 o 
   0   2   6      175.03      195.97      6.22 o 
   1   2   6      226.18      212.59      5.50 o 
   2   2   6        0.75        0.57      0.37 o 
   3   2   6      208.52      219.03      5.66 o 
   4   2   6        4.53        5.70      0.67 o 
   5   2   6       26.49       28.76      1.36 o 
   6   2   6        2.37        2.31      0.83 o 
   7   2   6        0.02        0.44      0.81 o 
   8   2   6       11.95       12.50      1.50 o 
  -6   3   6      121.40      119.53      4.87 o 
  -5   3   6       83.93       84.52      3.69 o 
  -4   3   6        3.02        4.52      1.63 o 
  -3   3   6       42.03       40.98      2.13 o 
  -2   3   6      710.38      691.52     19.71 o 
  -1   3   6      103.27      116.92      5.87 o 
   0   3   6     2239.39     2130.11     57.16 o 
   1   3   6      123.59      161.35      4.26 o 
   2   3   6     1337.27     1364.34     30.87 o 
   3   3   6      205.69      216.91      5.57 o 
   4   3   6      466.92      473.59     11.39 o 
   5   3   6      360.85      335.68      8.39 o 
   6   3   6      319.92      327.94      8.33 o 
   7   3   6      241.02      239.31      7.75 o 
   8   3   6        2.26        2.55      1.53 o 
   9   3   6        0.30        0.41      1.74 o 
  -6   4   6        2.91        5.72      1.53 o 
  -5   4   6       12.64       13.52      1.40 o 
  -4   4   6       65.77       65.85      3.14 o 
  -3   4   6      206.95      204.98     10.72 o 
  -2   4   6      229.47      225.55      7.38 o 
  -1   4   6      937.31      915.98     45.55 o 
   0   4   6       78.52       75.21      3.02 o 
   2   4   6      880.20      874.56     27.71 o 
   3   4   6      618.94      625.98     19.77 o 
   4   4   6      390.51      374.38     20.63 o 
   5   4   6       93.48      105.98      3.23 o 
   6   4   6      517.03      525.50     12.69 o 
   7   4   6      169.08      156.78      6.03 o 
   8   4   6      236.02      252.06     12.97 o 
   9   4   6       34.00       30.84      3.47 o 
  -5   5   6        2.78        2.14      1.33 o 
  -4   5   6       62.34       66.93      3.26 o 
  -3   5   6      134.53      131.69      5.02 o 
  -2   5   6       41.46       37.58      2.09 o 
  -1   5   6       76.73       80.77      3.36 o 
   0   5   6        3.30        7.48      0.93 o 
   1   5   6       54.84       49.89      2.81 o 
   3   5   6      187.65      202.72      8.52 o 
   4   5   6        1.08        1.05      0.48 o 
   5   5   6     1156.60     1173.45     24.97 o 
   6   5   6      117.04      110.12      4.24 o 
   7   5   6      780.24      797.38     22.28 o 
   8   5   6      136.41      115.71     10.01 o 
   9   5   6       23.12       25.98      3.15 o 
  -4   6   6        8.52       10.11      1.84 o 
  -3   6   6       63.55       65.14      3.16 o 
  -2   6   6       69.55       65.91      3.11 o 
  -1   6   6       66.88       64.04      3.17 o 
   0   6   6        9.94        9.56      1.53 o 
   1   6   6        5.43        8.51      1.07 o 
   2   6   6       62.66       69.38      6.74 o 
   3   6   6        0.00        0.29      0.53 o 
   4   6   6       10.07       17.09      1.94 o 
   5   6   6      510.11      496.83     24.00 o 
   6   6   6       25.39       19.17      2.20 o 
   7   6   6      191.36      181.17     10.93 o 
   8   6   6        9.55       10.93      1.35 o 
   9   6   6      190.16      180.09     23.44 o 
  -3   7   6      320.10      319.26     13.89 o 
  -2   7   6      143.87      139.89      5.41 o 
  -1   7   6       25.19       29.05      1.91 o 
   0   7   6        0.58        0.26      0.77 o 
   1   7   6      271.46      266.09      8.46 o 
   2   7   6      190.50      198.21      6.55 o 
   5   7   6       48.91       50.25      2.89 o 
   7   7   6       31.41       33.90      2.50 o 
   8   7   6       32.88       40.28      2.92 o 
   9   7   6        7.09       10.38      1.48 o 
  -2   8   6       25.52       33.81      2.96 o 
  -1   8   6        0.02        1.52      1.00 o 
   0   8   6      118.57      124.98      4.88 o 
   1   8   6      140.62      143.62      5.32 o 
   2   8   6      155.66      161.59     10.06 o 
   3   8   6        7.15        9.60      1.74 o 
   7   8   6       78.44       61.44      3.57 o 
   8   8   6       13.70       14.46      3.88 o 
  -1   9   6       12.57       19.40      2.14 o 
   0   9   6        8.68       12.56      1.89 o 
   1   9   6      350.02      388.96     12.13 o 
   2   9   6       13.54       14.81      2.35 o 
   3   9   6        2.74        9.50      2.25 o 
   4   9   6        0.27        0.80      1.05 o 
   5   9   6       45.74       31.31      7.92 o 
   7   9   6       66.57       56.68     10.37 o 
   8   9   6        3.17        3.31      3.83 o 
   0  10   6       49.14       53.72      3.88 o 
   1  10   6      219.14      230.20     12.56 o 
   2  10   6       13.16       15.12      2.45 o 
   3  10   6      120.89      129.30      8.27 o 
   4  10   6        9.66       11.23      2.04 o 
   5  10   6       50.70       42.48      8.94 o 
   3  11   6       45.92       46.57      4.29 o 
   4  11   6      139.05      138.08      8.78 o 
   5  11   6      126.37      136.96      8.78 o 
  -3  -7   7        4.35        7.76      2.66 o 
  -2  -7   7       31.02       31.35      3.68 o 
  -5  -6   7       99.88      117.96      7.86 o 
  -4  -6   7       11.79       13.99      2.14 o 
  -3  -6   7      171.59      178.22     10.01 o 
  -2  -6   7        8.71        9.60      2.66 o 
  -1  -6   7      138.28      137.15      5.23 o 
   0  -6   7       18.43       22.78      2.40 o 
   1  -6   7       17.64       17.11      1.99 o 
  -6  -5   7       33.93       35.03      3.68 o 
  -5  -5   7        0.01        1.02      1.63 o 
  -4  -5   7      148.86      144.11      8.58 o 
  -3  -5   7      272.12      266.46      9.53 o 
  -2  -5   7      133.70      127.96      4.83 o 
  -1  -5   7       88.01       85.44      5.41 o 
   0  -5   7       99.15       90.40      3.92 o 
   1  -5   7      177.45      182.56      6.64 o 
   2  -5   7      149.27      143.27      5.66 o 
   3  -5   7      106.98      117.77      5.10 o 
  -6  -4   7       36.88       34.01      3.57 o 
  -5  -4   7       11.95       11.13      1.94 o 
  -4  -4   7       12.95       15.32      2.25 o 
  -3  -4   7       11.57       12.22      1.10 o 
  -2  -4   7      262.73      246.76      7.94 o 
  -1  -4   7        7.82        8.40      1.05 o 
   0  -4   7        7.60        9.62      2.09 o 
   1  -4   7        1.12        1.02      0.88 o 
   2  -4   7      292.41      284.13      9.38 o 
   3  -4   7        0.38       -0.14      0.93 o 
   4  -4   7       12.19       13.22      1.76 o 
  -7  -3   7        4.14        7.15      2.14 o 
  -6  -3   7       75.00       77.62      5.82 o 
  -5  -3   7      228.07      217.13     11.85 o 
  -4  -3   7        1.42        1.13      0.71 o 
  -3  -3   7       29.18       31.97      2.35 o 
  -2  -3   7        9.98       10.18      0.98 o 
  -1  -3   7      109.13      108.75      3.44 o 
   0  -3   7       47.53       50.28      3.68 o 
   1  -3   7      636.97      620.59     17.91 o 
   2  -3   7      210.42      197.53      6.85 o 
   3  -3   7       76.85       70.90      3.40 o 
   4  -3   7        1.76        3.76      1.23 o 
   5  -3   7       24.87       28.24      2.25 o 
  -7  -2   7       80.69       83.65      6.54 o 
  -6  -2   7       42.36       41.06      4.09 o 
  -5  -2   7        0.33        0.50      0.97 o 
  -4  -2   7       99.22       99.77      4.00 o 
  -3  -2   7      155.40      157.48      5.57 o 
  -2  -2   7      457.11      447.46     13.24 o 
  -1  -2   7        0.78        0.54      0.50 o 
   0  -2   7      255.38      262.60      6.85 o 
   1  -2   7       61.92       55.77      2.59 o 
   2  -2   7      101.39      110.69      4.30 o 
   3  -2   7       20.78       21.87      1.64 o 
   4  -2   7        9.04       10.55      1.39 o 
   5  -2   7        7.22        9.33      1.39 o 
   6  -2   7        0.01        1.07      1.13 o 
  -7  -1   7       86.88       85.89      6.54 o 
  -6  -1   7      266.02      262.49      8.69 o 
  -5  -1   7      115.14      108.64      4.37 o 
  -4  -1   7       70.48       72.05      3.16 o 
  -3  -1   7      281.39      279.94      8.90 o 
  -2  -1   7       59.39       55.80      2.60 o 
  -1  -1   7     1366.52     1321.18     36.25 o 
   0  -1   7     1236.27     1237.16     28.29 o 
   1  -1   7        0.57        0.19      0.48 o 
   2  -1   7      370.81      369.44     11.12 o 
   3  -1   7       93.08       85.15      3.59 o 
   4  -1   7      131.94      125.68      4.84 o 
   5  -1   7      214.42      223.54      7.71 o 
   6  -1   7        2.99        5.08      1.27 o 
  -7   0   7        1.37        2.50      1.05 o 
  -6   0   7      275.58      270.01      8.96 o 
  -5   0   7        6.56        8.85      1.06 o 
  -4   0   7      144.82      134.48      4.98 o 
  -3   0   7       55.58       44.46      2.26 o 
  -2   0   7      403.12      403.96     12.03 o 
  -1   0   7      107.13       93.82      4.03 o 
   0   0   7      482.97      514.43     14.84 o 
   1   0   7      616.34      599.38     14.19 o 
   2   0   7        9.71       16.96      1.01 o 
   3   0   7      510.15      511.12     14.77 o 
   4   0   7       24.30       28.39      1.82 o 
   5   0   7       56.70       63.59      3.04 o 
   6   0   7       11.40       13.06      1.67 o 
   7   0   7        1.02        1.67      1.10 o 
  -6   1   7       28.80       26.29      1.86 o 
  -5   1   7       18.82       14.93      1.34 o 
  -4   1   7       49.05       49.32      2.50 o 
  -3   1   7      178.44      169.56     14.30 o 
  -2   1   7       34.42       35.94      1.96 o 
  -1   1   7      112.75      117.05      4.29 o 
   0   1   7      123.51      115.17      4.19 o 
   1   1   7      120.49      131.08      4.58 o 
   2   1   7      128.65      127.38      3.66 o 
   3   1   7       54.23       60.40      2.14 o 
   4   1   7      411.34      403.46     11.98 o 
   5   1   7      237.01      221.60      7.34 o 
   6   1   7       51.49       42.51      2.38 o 
   7   1   7       16.75       20.80      1.79 o 
   8   1   7        4.13        6.97      1.52 o 
  -6   2   7       68.65       66.39      3.31 o 
  -5   2   7       27.36       29.60      1.96 o 
  -4   2   7       86.89       86.92      3.68 o 
  -3   2   7        7.99       10.04      1.13 o 
  -2   2   7        0.01        0.37      0.60 o 
  -1   2   7      256.06      250.31      8.53 o 
   0   2   7        0.01        0.02      0.51 o 
   1   2   7        5.91        6.68      0.79 o 
   2   2   7      159.79      162.19      4.40 o 
   3   2   7       34.51       34.24      1.46 o 
   4   2   7      561.30      522.72     12.60 o 
   5   2   7        0.94        3.47      0.88 o 
   6   2   7      383.98      369.28     11.28 o 
   7   2   7       61.26       74.01      3.41 o 
   8   2   7       57.21       65.95      3.42 o 
  -6   3   7       30.39       30.01      2.06 o 
  -5   3   7      153.49      147.09      5.61 o 
  -4   3   7      317.55      299.63      9.62 o 
  -3   3   7       73.12       66.14      3.07 o 
  -2   3   7      148.69      137.37      5.00 o 
  -1   3   7       13.99       15.57      1.20 o 
   0   3   7        1.89        3.02      0.77 o 
   1   3   7      250.28      263.30      8.24 o 
   2   3   7      314.41      314.16     16.14 o 
   3   3   7      136.33      134.74      3.81 o 
   4   3   7        9.31       12.41      0.89 o 
   5   3   7       67.23       76.61      2.61 o 
   6   3   7     1093.75     1055.33     29.22 o 
   7   3   7        5.74        8.52      1.25 o 
   8   3   7      233.87      228.88     12.26 o 
  -5   4   7       88.61       89.87      4.04 o 
  -4   4   7      288.50      298.43      9.73 o 
  -3   4   7      492.32      457.60     17.77 o 
  -2   4   7       75.41       65.04      6.28 o 
  -1   4   7      307.41      308.13     12.00 o 
   0   4   7       88.82       87.83      3.48 o 
   1   4   7      363.44      382.04     11.38 o 
   2   4   7      141.84      145.33      5.05 o 
   3   4   7        0.25        1.53      1.23 o 
   4   4   7      228.31      200.44      5.37 o 
   5   4   7       19.61       19.02      1.14 o 
   6   4   7      199.51      189.33      5.29 o 
   7   4   7       92.80       83.54      5.62 o 
   8   4   7        2.33        4.29      2.04 o 
  -5   5   7       92.25      109.74      4.77 o 
  -4   5   7        9.05       11.44      1.34 o 
  -3   5   7      284.13      265.98      8.84 o 
  -2   5   7       69.80       65.76      3.68 o 
  -1   5   7      668.15      660.13     19.10 o 
   0   5   7      429.85      410.47     12.36 o 
   1   5   7      384.41      381.16     14.60 o 
   2   5   7      243.69      253.74      7.97 o 
   3   5   7      364.86      375.52     11.18 o 
   4   5   7     1166.24     1139.38     62.25 o 
   5   5   7       84.16       77.97      4.05 o 
   6   5   7        0.63        2.04      0.87 o 
   7   5   7        1.07        2.96      1.33 o 
  -4   6   7       30.33       30.93      2.21 o 
  -3   6   7       37.50       39.91      2.40 o 
  -2   6   7       67.94       63.76      3.16 o 
  -1   6   7      420.31      388.50     11.93 o 
   0   6   7       10.18       15.71      1.35 o 
   1   6   7      431.27      443.15     13.22 o 
   2   6   7        6.26        5.36      1.02 o 
   3   6   7      926.58      960.29     40.34 o 
   4   6   7      128.00      121.43      7.25 o 
   5   6   7       84.07       75.69      3.76 o 
   6   6   7        0.07        2.23      1.63 o 
   7   6   7      118.25       95.67      7.54 o 
   8   6   7      216.95      195.89     10.72 o 
   9   6   7        3.17        1.94      2.06 o 
  -3   7   7        3.99        7.31      1.84 o 
  -2   7   7        4.89        6.89      1.38 o 
  -1   7   7        5.28        7.38      1.23 o 
   0   7   7        8.90       11.07      1.32 o 
   1   7   7       50.80       50.80      2.58 o 
   2   7   7      132.06      135.43      5.01 o 
   3   7   7       20.46       29.00      1.78 o 
   4   7   7      541.61      528.84     24.51 o 
   5   7   7      269.96      235.62     12.36 o 
   6   7   7      142.69      131.23      5.60 o 
   7   7   7      291.73      249.04     23.13 o 
   8   7   7       17.86       19.91      1.77 o 
  -2   8   7       21.78       22.38      2.96 o 
  -1   8   7        1.75        2.96      1.13 o 
   0   8   7        0.92        1.94      0.96 o 
   1   8   7        0.17        3.06      1.48 o 
   2   8   7       72.18       81.55      3.53 o 
   3   8   7      122.26      114.28      7.35 o 
   4   8   7      106.36      101.82      6.74 o 
   5   8   7       98.70       95.08      6.43 o 
   6   8   7      297.02      271.55     11.85 o 
   7   8   7       64.55       55.85      7.61 o 
   8   8   7      133.88      124.78     14.40 o 
  -1   9   7        0.43        2.44      1.69 o 
   0   9   7       30.47       30.90      2.21 o 
   1   9   7       19.49       21.45      1.77 o 
   2   9   7       10.32       12.15      2.66 o 
   3   9   7      213.60      206.41     11.54 o 
   4   9   7       29.54       28.19      3.27 o 
   5   9   7        0.16        1.53      1.53 o 
   6   9   7        0.69        1.69      1.48 o 
   7   9   7       10.57       11.63      4.09 o 
   1  10   7       10.93       18.18      3.47 o 
   2  10   7       33.91       34.32      3.78 o 
   3  10   7       27.88       31.05      3.47 o 
   4  10   7       44.61       42.69      4.19 o 
   5  10   7       15.60       12.66      2.25 o 
   6  10   7       40.93       48.21      4.49 o 
  -5  -5   8       89.23      100.80      7.05 o 
  -4  -5   8       88.43       92.84      6.43 o 
  -3  -5   8       95.48       95.19      6.54 o 
  -2  -5   8       25.65       24.00      2.04 o 
  -1  -5   8       72.65       72.74      3.41 o 
   0  -5   8       14.67       15.21      1.47 o 
   1  -5   8      234.63      220.53     13.07 o 
  -4  -4   8      303.62      288.11     15.22 o 
  -3  -4   8       21.02       23.21      1.64 o 
  -2  -4   8      128.27      131.06      4.98 o 
  -1  -4   8      103.46      119.39      6.13 o 
   0  -4   8      214.67      218.85      7.49 o 
   1  -4   8      197.66      200.83      7.10 o 
   2  -4   8       44.78       49.10      2.80 o 
   3  -4   8       49.99       47.99      2.85 o 
  -6  -3   8       10.52       15.42      3.27 o 
  -5  -3   8       21.33       25.23      3.17 o 
  -4  -3   8      216.57      216.90     11.49 o 
  -3  -3   8       63.41       63.13      2.99 o 
  -2  -3   8      242.77      241.32     11.13 o 
  -1  -3   8        1.35        1.94      0.74 o 
   0  -3   8      249.15      252.88     11.03 o 
   1  -3   8       69.17       70.86      3.30 o 
   2  -3   8       82.06       81.78      3.69 o 
   3  -3   8      199.68      213.28      7.56 o 
   4  -3   8       22.83       21.88      1.93 o 
  -6  -2   8       79.27       65.77      5.62 o 
  -5  -2   8        8.24        9.11      1.17 o 
  -4  -2   8       58.48       53.81      2.72 o 
  -3  -2   8      114.96      112.95      4.47 o 
  -2  -2   8      119.63      116.90      4.49 o 
  -1  -2   8        0.65        1.09      0.74 o 
   0  -2   8        0.73       -0.14      1.74 o 
   1  -2   8       40.12       35.80      2.08 o 
   2  -2   8       31.10       34.30      3.42 o 
   3  -2   8       10.67       11.77      1.94 o 
   4  -2   8      143.56      154.45     10.93 o 
   5  -2   8        7.77        9.85      1.51 o 
  -6  -1   8      171.76      178.97      6.58 o 
  -5  -1   8        1.61        1.70      0.85 o 
  -4  -1   8      134.60      134.04      5.13 o 
  -3  -1   8       57.71       54.76      2.72 o 
  -2  -1   8        4.21        4.35      0.93 o 
  -1  -1   8       67.11       66.07      2.97 o 
   0  -1   8      397.91      357.26     10.92 o 
   1  -1   8       68.80       78.46      3.63 o 
   2  -1   8       77.41       76.51      3.31 o 
   3  -1   8       36.45       39.70      2.30 o 
   4  -1   8       10.98       12.18      1.53 o 
   5  -1   8      176.09      155.54      5.95 o 
   6  -1   8      100.40      103.97      4.65 o 
  -6   0   8        1.42        2.24      1.00 o 
  -5   0   8       64.45       66.38      3.24 o 
  -4   0   8        7.27        7.77      1.05 o 
  -3   0   8        5.22        8.22      1.05 o 
  -2   0   8        3.66        3.12      1.02 o 
  -1   0   8        0.99        4.91      0.93 o 
   0   0   8       14.02       15.82      1.32 o 
   1   0   8       55.93       59.37      2.73 o 
   2   0   8      141.78      127.80      3.86 o 
   3   0   8       93.94      108.97      4.44 o 
   4   0   8        8.54        9.63      1.69 o 
   5   0   8        3.65        6.60      1.32 o 
   6   0   8        1.13        1.12      1.10 o 
  -6   1   8       59.81       64.41      5.26 o 
  -5   1   8        3.23        3.73      1.02 o 
  -4   1   8       48.39       47.14      3.88 o 
  -3   1   8       14.90       16.00      1.35 o 
  -2   1   8      161.21      162.10      5.76 o 
  -1   1   8     1103.54     1117.02     31.15 o 
   0   1   8      152.33      141.78      5.09 o 
   1   1   8      112.02      114.88      4.33 o 
   2   1   8        1.49        0.32      0.56 o 
   3   1   8        2.61        4.52      0.72 o 
   4   1   8       56.68       44.78      2.33 o 
   5   1   8       83.78       85.50      3.69 o 
   6   1   8       25.68       23.84      1.82 o 
   7   1   8       50.38       54.31      3.02 o 
  -6   2   8        3.57        5.27      1.43 o 
  -5   2   8      136.21      132.72      5.26 o 
  -4   2   8       80.72       79.84      5.00 o 
  -3   2   8       36.81       36.73      2.16 o 
  -2   2   8      562.32      513.36     15.17 o 
  -1   2   8       34.22       41.76      2.28 o 
   0   2   8      701.28      714.45     40.95 o 
   1   2   8        4.81        7.55      1.05 o 
   2   2   8      595.36      585.95     16.91 o 
   3   2   8        3.72        4.28      0.83 o 
   4   2   8        9.11        8.27      0.96 o 
   5   2   8        0.21        2.45      0.81 o 
   6   2   8        2.56        3.90      1.08 o 
   7   2   8       51.65       65.22      3.24 o 
  -5   3   8       21.72       22.44      1.76 o 
  -4   3   8        6.04        9.68      1.35 o 
  -3   3   8      180.07      158.51      5.86 o 
  -2   3   8       12.50       11.97      1.38 o 
  -1   3   8      180.74      183.47      6.38 o 
   0   3   8      151.48      154.63      5.47 o 
   1   3   8      553.14      527.78     15.42 o 
   2   3   8      366.20      334.37     10.22 o 
   3   3   8      296.11      255.49      8.08 o 
   4   3   8      477.61      480.69     11.77 o 
   5   3   8      108.09       97.40      3.43 o 
   6   3   8      483.18      505.38     14.86 o 
   7   3   8        6.33        7.52      2.76 o 
   8   3   8        0.37        1.43      1.74 o 
  -5   4   8       62.28       60.69      3.18 o 
  -4   4   8       18.19       17.78      1.60 o 
  -3   4   8       28.03       29.20      2.01 o 
  -2   4   8       52.46       51.27      2.70 o 
  -1   4   8        3.22        3.66      0.91 o 
   0   4   8        0.54        1.12      0.68 o 
   1   4   8      295.66      307.12      9.66 o 
   2   4   8        2.49        3.72      0.86 o 
   3   4   8      442.14      450.90     13.34 o 
   4   4   8      125.13      122.87      4.54 o 
   5   4   8     1239.36     1208.17     27.97 o 
   6   4   8        4.36        5.41      1.02 o 
   7   4   8       82.37       77.72      5.41 o 
   8   4   8      119.11      133.08      8.17 o 
  -4   5   8       13.50       13.88      1.44 o 
  -3   5   8       16.03       18.54      1.61 o 
  -2   5   8       45.15       47.61      2.67 o 
  -1   5   8       64.93       66.14      3.16 o 
   0   5   8        2.92        6.65      1.10 o 
   1   5   8       43.43       43.86      2.50 o 
   2   5   8       14.16       11.65      1.15 o 
   3   5   8      254.63      249.43      8.07 o 
   4   5   8       42.39       48.07      2.38 o 
   5   5   8      473.83      446.22     10.30 o 
   6   5   8        1.84        8.09      1.69 o 
  -3   6   8       37.62       41.55      2.55 o 
  -2   6   8      115.57      107.42      4.56 o 
  -1   6   8      146.33      146.33      9.29 o 
   0   6   8        1.75        1.04      1.69 o 
   1   6   8      307.36      300.12      9.70 o 
   2   6   8        3.56        5.55      0.96 o 
   3   6   8      233.94      252.60      8.17 o 
   4   6   8       14.42       14.06      1.25 o 
   5   6   8      137.43      141.86      8.37 o 
   6   6   8       23.31       18.05      2.27 o 
   7   6   8       35.17       37.80      2.43 o 
   8   6   8        1.76        3.81      1.93 o 
  -2   7   8      116.56      117.93      4.93 o 
  -1   7   8      183.09      177.96      6.55 o 
   0   7   8      270.38      269.29      8.98 o 
   1   7   8       59.58       66.56      6.18 o 
   2   7   8       71.79       86.94      4.19 o 
   3   7   8      275.55      268.27      8.71 o 
   4   7   8      200.35      194.25     10.83 o 
   5   7   8       66.33       56.58      4.60 o 
   6   7   8        3.43        9.07      3.83 o 
   7   7   8        2.72        4.05      2.55 o 
   8   7   8        6.88       10.64      3.15 o 
  -1   8   8        1.12        3.49      1.19 o 
   0   8   8       66.09       74.70      3.58 o 
   1   8   8        9.48       11.40      1.27 o 
   2   8   8       10.38       11.72      1.28 o 
   3   8   8      224.64      203.55     11.44 o 
   4   8   8       54.00       54.64      4.70 o 
   5   8   8       41.85       44.53      4.09 o 
   6   8   8       24.58       24.41      2.86 o 
   7   8   8       82.70       91.41      6.54 o 
   0   9   8        3.04        4.90      1.32 o 
   1   9   8        4.44        5.38      1.84 o 
   2   9   8       32.22       35.75      3.88 o 
   3   9   8      289.06      297.51     15.63 o 
   4   9   8       61.29       62.81      5.21 o 
   5   9   8      211.22      218.56     12.26 o 
   6   9   8      118.60      107.54      7.35 o 
   7   9   8        0.51        2.35      1.74 o 
   2  10   8       42.79       47.49      4.60 o 
   3  10   8      190.48      193.13     11.44 o 
   4  10   8        5.50        5.21      2.04 o 
   5  10   8      194.91      205.39     11.95 o 
  -4  -4   9       26.84       28.70      3.47 o 
  -3  -4   9       10.89       13.07      2.66 o 
  -2  -4   9       20.07       20.32      2.04 o 
  -1  -4   9        9.04        8.58      1.33 o 
   0  -4   9      159.29      148.29      7.56 o 
   1  -4   9       12.04       12.05      1.74 o 
  -5  -3   9        0.25        0.61      1.94 o 
  -4  -3   9      166.41      168.82     10.21 o 
  -3  -3   9        2.53        4.95      1.33 o 
  -2  -3   9      349.31      372.02     11.71 o 
  -1  -3   9       26.67       22.57      2.14 o 
   0  -3   9       54.51       56.38      3.88 o 
   1  -3   9       12.40       11.34      1.74 o 
   2  -3   9       34.59       33.53      2.40 o 
   3  -3   9        5.75        6.21      2.55 o 
  -5  -2   9      227.91      208.04     12.05 o 
  -4  -2   9       41.23       42.21      2.38 o 
  -3  -2   9      220.48      215.83      7.53 o 
  -2  -2   9       64.98       68.59      3.21 o 
  -1  -2   9       58.40       56.48      2.82 o 
   0  -2   9      466.35      438.96     17.67 o 
   1  -2   9        0.12        1.02      1.02 o 
   2  -2   9      252.36      243.28     11.03 o 
   3  -2   9        1.64        2.57      1.02 o 
   4  -2   9      242.78      268.74      9.22 o 
  -5  -1   9      164.59      155.50      5.94 o 
  -4  -1   9       77.97       77.21      3.58 o 
  -3  -1   9       15.09       16.03      1.40 o 
  -2  -1   9       12.22       10.02      1.21 o 
  -1  -1   9      207.67      211.70      7.23 o 
   0  -1   9      282.79      292.06     11.90 o 
   1  -1   9       46.24       58.42      3.88 o 
   2  -1   9       80.81       84.56      5.00 o 
   3  -1   9       97.69      103.97      5.82 o 
   4  -1   9      179.75      178.95      6.61 o 
   5  -1   9       27.17       30.81      2.28 o 
  -5   0   9       13.27       15.79      1.50 o 
  -4   0   9       31.77       30.44      2.04 o 
  -3   0   9        0.00       -0.27      0.76 o 
  -2   0   9       33.57       31.42      1.99 o 
  -1   0   9        1.28        0.37      2.50 o 
   0   0   9       97.38      107.50      4.30 o 
   1   0   9       14.98       14.43      1.25 o 
   2   0   9       11.35       12.15      1.53 o 
   3   0   9       48.87       51.27      3.57 o 
   4   0   9       11.07        7.73      1.38 o 
   5   0   9      117.12      126.28      5.10 o 
   6   0   9       16.66       20.77      2.04 o 
  -5   1   9        5.67        4.88      1.19 o 
  -4   1   9       12.14       13.42      1.39 o 
  -3   1   9       36.72       37.17      2.21 o 
  -2   1   9       16.61       16.07      1.40 o 
  -1   1   9      582.90      586.68     17.87 o 
   0   1   9      204.40      196.48      6.76 o 
   1   1   9       37.56       32.18      1.93 o 
   2   1   9        1.38        1.10      0.87 o 
   3   1   9       14.27        8.78      1.33 o 
   4   1   9      231.77      214.27      9.80 o 
   5   1   9      255.50      250.62      8.99 o 
   6   1   9       16.84       22.20      1.82 o 
  -5   2   9        1.25        4.21      1.74 o 
  -4   2   9       57.37       60.97      3.16 o 
  -3   2   9       46.21       43.33      2.45 o 
  -2   2   9       67.19       63.19      3.09 o 
  -1   2   9      246.15      222.49      7.71 o 
   0   2   9      155.09      161.77      5.83 o 
   1   2   9      221.82      208.45      7.11 o 
   2   2   9        5.49        7.29      1.02 o 
   3   2   9       13.36       14.99      1.28 o 
   4   2   9       48.64       49.94      3.37 o 
   5   2   9        4.44        3.06      1.33 o 
   6   2   9      111.48      116.87      4.74 o 
   7   2   9        7.76       10.78      1.63 o 
  -4   3   9        7.25        9.96      1.51 o 
  -3   3   9      361.90      352.72     11.27 o 
  -2   3   9      474.79      471.24     14.31 o 
  -1   3   9       66.36       66.53      3.16 o 
   0   3   9       21.35       19.34      1.54 o 
   1   3   9       90.58       84.40      3.60 o 
   2   3   9       26.62       23.79      1.64 o 
   3   3   9       84.75       87.36      3.62 o 
   4   3   9        6.76        8.21      1.74 o 
   5   3   9       99.50       90.18      5.00 o 
   6   3   9       12.62       12.26      1.42 o 
   7   3   9       28.35       33.83      2.23 o 
  -4   4   9       33.63       33.59      2.23 o 
  -3   4   9      154.05      145.58      5.71 o 
  -2   4   9      251.15      253.53      8.58 o 
  -1   4   9      267.63      255.44      8.54 o 
   0   4   9       77.78       70.51      3.26 o 
   1   4   9      289.38      268.80      8.78 o 
   2   4   9      186.32      192.08      6.94 o 
   3   4   9       68.93       74.91      3.28 o 
   4   4   9        2.01        1.60      0.83 o 
   5   4   9        7.54        5.17      1.03 o 
   6   4   9       15.17       16.24      1.84 o 
   7   4   9       18.02       16.85      2.55 o 
  -3   5   9        8.59       13.94      1.51 o 
  -2   5   9       13.73       14.57      1.47 o 
  -1   5   9      384.89      366.11     11.60 o 
   0   5   9       33.86       29.54      1.99 o 
   1   5   9      282.17      282.57      9.12 o 
   2   5   9      115.51      124.31      6.74 o 
   3   5   9      528.73      523.26     15.55 o 
   4   5   9        1.05        2.70      0.88 o 
   5   5   9       70.48       66.13      3.04 o 
   6   5   9       96.07       97.94      6.33 o 
  -3   6   9       11.48       14.55      1.74 o 
  -2   6   9        2.77        3.55      1.10 o 
  -1   6   9        0.32        3.32      1.15 o 
   0   6   9       75.47       80.92      3.70 o 
   1   6   9        1.25        4.20      1.00 o 
   2   6   9      287.04      281.11     17.98 o 
   3   6   9       29.16       34.17      2.09 o 
   4   6   9      379.66      363.14     11.33 o 
   5   6   9      138.64      145.54      8.68 o 
   6   6   9       50.80       44.84      3.98 o 
  -2   7   9        6.43        8.55      1.44 o 
  -1   7   9       22.71       23.34      1.86 o 
   0   7   9       20.73       19.28      3.52 o 
   1   7   9        6.22        7.89      1.30 o 
   2   7   9        4.99        6.31      1.17 o 
   3   7   9       56.61       57.37      2.87 o 
   4   7   9      449.46      449.89     21.75 o 
   5   7   9        4.45        7.05      1.94 o 
   6   7   9       96.94      102.23      6.94 o 
   7   7   9        3.08        3.88      1.74 o 
   0   8   9       22.94       25.10      1.89 o 
   1   8   9       23.41       22.58      1.84 o 
   2   8   9       69.23       72.44      3.51 o 
   3   8   9        3.30        2.45      1.74 o 
   4   8   9       70.26       57.81      5.00 o 
   5   8   9        1.57        5.21      1.84 o 
   6   8   9        9.06       12.46      2.76 o 
   7   8   9        1.13        0.92      1.63 o 
   1   9   9       84.02       97.11      4.39 o 
   2   9   9      323.01      321.41     16.95 o 
   3   9   9       11.56       13.28      2.96 o 
   4   9   9       21.54       16.55      2.76 o 
   5   9   9        0.90        0.92      1.84 o 
   6   9   9       26.13       30.03      3.47 o 
  -2  -3  10        4.38        5.62      1.43 o 
  -1  -3  10      124.63      119.09      6.43 o 
   0  -3  10       62.78       62.61      4.29 o 
   1  -3  10       45.27       54.03      3.98 o 
  -3  -2  10       12.50       13.09      1.34 o 
  -2  -2  10        0.10        0.37      1.12 o 
  -1  -2  10       44.80       51.51      2.75 o 
   0  -2  10        0.49        0.82      1.23 o 
   1  -2  10       20.20       21.35      2.25 o 
   2  -2  10        2.30        2.35      1.43 o 
  -4  -1  10        0.48        0.76      1.00 o 
  -3  -1  10       10.92       14.86      1.45 o 
  -2  -1  10       60.01       53.91      2.87 o 
  -1  -1  10       86.97       85.48      3.82 o 
   0  -1  10       10.62       12.85      1.44 o 
   1  -1  10        0.38        0.10      1.12 o 
   2  -1  10       37.96       36.05      2.96 o 
   3  -1  10       56.86       70.37      4.70 o 
   4  -1  10       21.52       23.49      2.45 o 
  -4   0  10       15.17       19.80      1.66 o 
  -3   0  10      108.04      111.37      4.71 o 
  -2   0  10      116.26      124.75      5.05 o 
  -1   0  10      375.98      354.51     11.34 o 
   0   0  10        2.60        2.92      0.98 o 
   1   0  10       77.55       79.66      3.59 o 
   2   0  10        2.78        2.76      1.23 o 
   3   0  10       97.68       96.00      5.62 o 
   4   0  10        0.28        1.23      1.33 o 
  -4   1  10      149.52      146.00      5.76 o 
  -3   1  10        9.10       11.83      1.34 o 
  -2   1  10      306.70      305.95     10.07 o 
  -1   1  10       23.60       25.60      1.89 o 
   0   1  10       54.34       58.66      2.97 o 
   1   1  10      213.37      206.32      7.20 o 
   2   1  10       99.32       87.32      5.11 o 
   3   1  10      133.77      142.88      7.35 o 
   4   1  10       74.35       73.84      4.70 o 
   5   1  10       44.42       56.27      4.09 o 
  -4   2  10       31.25       32.47      2.23 o 
  -3   2  10        5.26        4.16      1.11 o 
  -2   2  10       19.28       17.67      1.62 o 
  -1   2  10       98.53       95.88      4.17 o 
   0   2  10        9.92       12.74      1.42 o 
   1   2  10        4.77        6.07      1.38 o 
   2   2  10      177.79      188.73      6.69 o 
   3   2  10       17.68       13.17      2.04 o 
   4   2  10      429.16      438.65     17.77 o 
   5   2  10       12.40       16.14      2.04 o 
   6   2  10      163.96      169.44      8.48 o 
  -3   3  10       10.80       11.59      1.59 o 
  -2   3  10      133.55      130.57      5.25 o 
  -1   3  10      104.25      102.99      4.41 o 
   0   3  10       28.57       24.74      1.84 o 
   1   3  10       16.69       20.02      1.60 o 
   2   3  10       55.05       53.98      2.77 o 
   3   3  10      267.25      252.18      8.53 o 
   4   3  10      191.11      171.78      8.17 o 
   5   3  10      104.53       95.90      5.41 o 
   6   3  10      121.00      121.54      6.54 o 
  -3   4  10       68.99       68.56      5.31 o 
  -2   4  10        8.58        9.36      1.50 o 
  -1   4  10      122.56      117.72      8.02 o 
   0   4  10        5.64        9.09      1.19 o 
   1   4  10        7.17        5.68      1.15 o 
   2   4  10       16.63       17.81      1.54 o 
   3   4  10       75.90       75.56      4.95 o 
   4   4  10       24.04       31.14      2.03 o 
   5   4  10        0.52        3.06      1.33 o 
   6   4  10       44.94       42.79      3.17 o 
  -2   5  10       48.99       50.50      2.94 o 
  -1   5  10       71.94       65.81      3.78 o 
   0   5  10        1.21        0.71      0.93 o 
   1   5  10       26.65       32.69      2.71 o 
   2   5  10       13.28       13.44      1.37 o 
   3   5  10       10.12        9.99      1.22 o 
   4   5  10       57.68       52.46      2.80 o 
   5   5  10        1.88        3.49      1.00 o 
  -2   6  10       65.87       68.41      3.58 o 
  -1   6  10       22.64       30.14      2.16 o 
   0   6  10       53.68       50.71      2.82 o 
   1   6  10        2.28        1.63      1.17 o 
   2   6  10       12.67       15.82      1.45 o 
   3   6  10        1.11        3.47      1.08 o 
   4   6  10       17.71       20.91      1.72 o 
   5   6  10       16.84       20.67      1.64 o 
   6   6  10        7.44       10.11      2.25 o 
   0   7  10        9.16        9.49      2.14 o 
   1   7  10        0.06        0.67      1.00 o 
   2   7  10       69.96       70.84      3.44 o 
   3   7  10        1.61        1.74      2.66 o 
   4   7  10       39.35       46.01      2.62 o 
   5   7  10       12.49       17.98      2.55 o 
   6   7  10       14.91       14.91      2.96 o 
   1   8  10       92.36      104.08      9.35 o 
   2   8  10       32.56       43.34      5.26 o 
   3   8  10      464.09      518.01     25.23 o 
   4   8  10        4.74        5.82      2.25 o 
   5   8  10       12.57       15.32      2.45 o 
  -2  -1  11      142.54      154.52      6.08 o 
  -1  -1  11       65.16       58.65      3.11 o 
   0  -1  11       33.35       33.50      2.96 o 
   1  -1  11       90.51       85.59      5.31 o 
  -2   0  11      148.73      143.71      5.77 o 
  -1   0  11       17.22       19.40      1.69 o 
   0   0  11       27.71       27.54      2.30 o 
   1   0  11        4.24        8.07      1.63 o 
   2   0  11      111.50      120.31      6.64 o 
   3   0  11        1.14        2.25      1.43 o 
  -2   1  11       25.71       28.46      2.09 o 
  -1   1  11       17.93       17.32      1.84 o 
   0   1  11       58.03       67.35      3.40 o 
   1   1  11       23.63       33.62      2.18 o 
   2   1  11       98.23       94.37      5.52 o 
   3   1  11       52.22       52.39      3.88 o 
   4   1  11      100.98       93.45      5.72 o 
  -2   2  11      228.39      218.58      7.89 o 
  -1   2  11        0.00       -0.09      0.94 o 
   0   2  11      128.87      124.60      5.15 o 
   1   2  11        3.73        5.59      1.15 o 
   2   2  11      226.87      222.52      7.84 o 
   3   2  11       17.82       17.57      2.14 o 
   4   2  11        0.10        3.78      1.53 o 
  -2   3  11      245.21      238.07      8.48 o 
  -1   3  11       15.27       16.50      1.89 o 
   0   3  11      235.35      238.11      8.31 o 
   1   3  11      191.18      194.11      8.22 o 
   2   3  11      288.75      281.87      9.41 o 
   3   3  11       22.86       29.37      1.99 o 
   4   3  11        3.22        5.62      1.53 o 
   5   3  11        2.88        6.94      1.53 o 
  -2   4  11       12.90       13.65      1.72 o 
  -1   4  11       28.35       26.32      2.01 o 
   0   4  11        7.79        8.54      1.42 o 
   1   4  11      203.62      207.52      7.48 o 
   2   4  11        0.32        1.65      1.17 o 
   3   4  11      253.61      245.96      8.46 o 
   4   4  11       93.64      103.90      7.81 o 
   5   4  11      197.76      176.59      8.58 o 
  -1   5  11        2.37        1.89      2.66 o 
   0   5  11        3.41        5.33      1.17 o 
   1   5  11        0.76        2.07      1.05 o 
   2   5  11      110.45       97.50      4.37 o 
   3   5  11      333.20      356.17     11.55 o 
   4   5  11        3.93        9.47      1.51 o 
   5   5  11      168.76      167.59      6.28 o 
   0   6  11       23.97       23.75      1.94 o 
   1   6  11        6.90       10.39      1.39 o 
   2   6  11        0.60        1.13      1.33 o 
   3   6  11       28.25       28.75      2.09 o 
   4   6  11        4.15        7.09      1.38 o 
   5   6  11        0.38        2.15      1.17 o 
   1   7  11       71.30       65.94      3.48 o 
   2   7  11       12.62       17.18      1.61 o 
   3   7  11        0.84        1.21      1.11 o 
   4   7  11        4.31        5.61      1.43 o 
   1   2  12      133.42      136.48      5.61 o 
   1   3  12      208.74      213.13      7.82 o 
   2   3  12        2.30        1.48      1.10 o 
   1   4  12      112.90      111.70      4.93 o 
   2   4  12        1.31        2.12      1.10 o 
                                                 
